# Supplementary material for: Transcriptomic response of the picoalga Pelagomonas calceolata to nitrogen availability: new insights into cyanate lyase function
Source: Microbiol Spectr. 2025 Mar 25;13(5):e02654-24. doi: 10.1128/spectrum.02654-24 (PMC12054182; doi:10.1128/spectrum.02654-24)
Supplement: Tables S1 to S6 — Data tables of sequencing statistics and gene expression analyses. [file spectrum.02654-24-s0002.xlsx]

## Sheet: Table S1
Table S1. Relative abundance of P. calceolata in Tara Oceans samples and associated nitrate concentrations
Tara sample code	Relative abundance (% of metagenomic reads)	Nitrate concentration (µmol/l)
136SUR1GGMM11	5.83964	0
70SUR1GGMM11	5.21411	1.76308
70SUR1GGZZ11	5.03394	1.76308
42DCM1GGMM11	5.03268	0
138DCM1GGMM11	4.87979	25.65
39DCM1GGMM11	4.63165	0
78DCM1GGZZ11	4.55539	0.085111
41DCM1GGMM11	4.51221	3.20126
150SUR1GGMM11	4.44865	0.120853
152SUR1GGMM11	4.32722	3.20922
136SUR1GGZZ11	4.26686	0
68DCM1GGZZ11	4.25847	0.904785
128SUR1GGMM11	4.23208	2.96409
51DCM1GGMM11	4.15777	0.532471
102DCM1GGMM11	4.07951	18.7248
68SUR1GGMM11	3.95371	1.10387
106DCM1GGMM11	3.94297	8.27605
125SUR1GGMM11	3.86786	5.46012
32DCM1GGMM11	3.82685	0.47262
146SUR1GGMM11	3.82108	1.27972
150DCM1GGMM11	3.77566	0.61356
110SUR1GGMM11	3.74816	8.07408
132DCM1GGMM11	3.71143	0
128DCM1GGMM11	3.70153	3.00067
147SUR1GGMM11	3.63699	0.676878
52DCM0GGMM11	3.6354	0.532471
150SUR1GGZZ11	3.599	0.120853
135SUR1GGMM11	3.55775	0
135DCM1GGMM11	3.49846	0.065956
152SUR1GGZZ11	3.40049	3.20922
36DCM1GGMM11	3.36938	1.70521
109DCM1GGMM11	3.35818	5.81137
128SUR1GGZZ11	3.21348	2.96409
125SUR1GGZZ11	3.17583	5.46012
106SUR1GGMM11	3.10507	6.04706
122DCM1GGMM11	3.05979	3.21381
135DCM1GGZZ11	2.83477	0.065956
123SUR1GGZZ11	2.79925	4.80513
128DCM1GGZZ11	2.77403	3.00067
102DCM1GGZZ11	2.75277	18.7248
94SUR1GGMM11	2.64427	0
133DCM1GGMM11	2.58455	1.18539
151DCM1GGZZ11	2.56869	1.12142
102SUR1GGMM11	2.56578	13.0107
39SUR1GGMM11	2.56288	0
147SUR1GGZZ11	2.55423	0.676878
137SUR1GGMM11	2.53255	3.74079
132DCM1GGZZ11	2.43925	0
110DCM1GGZZ11	2.35629	7.97429
124SUR1GGMM11	2.35375	4.96555
137SUR1GGZZ11	2.34993	3.74079
139SUR1GGMM11	2.32783	2.96929
106SUR1GGZZ11	2.30377	6.04706
127SUR1GGMM11	2.28806	5.06463
139SUR1GGZZ11	2.27206	2.96929
106DCM1GGZZ11	2.254	8.27605
151SUR1GGMM11	2.23647	0.296016
111DCM1GGZZ11	2.19159	0.85366
94SUR1GGZZ11	2.13838	0
109SUR1GGMM11	2.1244	1.6736
100DCM1GGMM11	2.11072	4.22921
71SUR1GGMM11	1.98373	0
129DCM1GGMM11	1.95892	0
142SUR1GGZZ11	1.90755	0
148SUR1GGZZ11	1.87562	1.00992
129SUR1GGMM11	1.84643	0
66DCM1GGMM11	1.84279	2.73939
134SUR1GGZZ11	1.83641	0
144SUR1GGZZ11	1.7994	1.03724
102SUR1GGZZ11	1.79204	13.0107
109DCM1GGZZ11	1.7722	5.81137
66SUR1GGMM11	1.67508	2.42629
80DCM1GGMM11	1.66028	0.829393
129DCM1GGZZ11	1.6478	0
96DCM1GGZZ11	1.61904	0
133DCM1GGZZ11	1.61678	1.18539
109SUR1GGZZ11	1.60829	1.6736
151SUR1GGZZ11	1.54967	0.296016
71SUR1GGZZ11	1.4817	0
129SUR1GGZZ11	1.46052	0
96DCM1GGMM11	1.43623	0
122SUR1GGMM11	1.42907	5.66037
93SUR1GGZZ11	1.34452	0
100DCM1GGZZ11	1.31834	4.22921
124SUR1GGZZ11	1.31732	4.96555
36SUR1GGMM11	1.21708	1.54529
127DCM1GGZZ11	1.07054	4.30006
68DCM1GGMM11	1.03611	0.904785
133SUR1GGMM11	1.00438	0
140SUR1GGMM11	0.841712	0
81DCM1GGMM11	0.751101	2.81069
80SUR1GGMM11	0.686641	0
81SUR1GGMM11	0.596282	2.43963
43SUR1GGMM11	0.550929	0
140SUR1GGZZ11	0.503097	0
32SUR1GGMM11	0.34123	0.279747

## Sheet: Table S2
Table S2. Differentially expressed genes of P. calceolata RCC100 in response to environmental nitrate concentrations. Samples are considered low nitrate when concentration is <2µM (n=69) and high nitrate when concentration is >2µM (n=43). A P. calceolata gene is considered diffenrentially expressed if its log2FC > 1 or < -1 with a pvalue<0.01). Kegg Orthologies and Interproscan domains are indica…
Genes	Mean TPM low NO3	Mean TPM high NO3	log2FC_DESeq2	pAdj_DESeq2	KO.frame.ID	KO.desc	KO.score	IPR.frame.ID	IPR.desc	IPR.score	Pfam.frame.ID	Pfam.desc	Pfam.score	EGGNOG.frame.ID	EGGNOG.desc	EGGNOG.score	DeepLoc.frame.ID	DeepLoc.desc	DeepLoc.score	TargetP.frame.ID	TargetP.desc	TargetP.score
Pca_4p09810	1700.71	35.7299	2.8696	1.02551e-34				P|IPR000292;IPR023271;IPR024002	Formate/nitrite transporter;Aquaporin-like;Formate/nitrite transporter, conserved site	1.0E-51;1.2E-56;-	P|PF01226	Formate/nitrite transporter	8.5e-47	P|COG5190	NA|RNA polymerase II CTD heptapeptide repeat phosphatase activity	1.39e-140	P|Lysosome/Vacuole	Transmembrane domain	S=0.29
Pca_3p16260	226.902	17.0441	2.50645	3.69226e-19	3|K01725-EC:4.2.1.104	cyanate lyase	4.3e-64	P|IPR003712;IPR010982;IPR008076;IPR036581	Cyanate lyase, C-terminal;Lambda repressor-like, DNA-binding domain superfamily;Cyanate hydratase;Cyanate lyase, C-terminal domain superfamily	2.8E-27;1.2E-12;4.7E-31;7.59E-24	P|PF02560	Cyanate lyase C-terminal domain	2.8e-27	P|COG1513	CYN|cyanate hydratase activity	3.55e-93	P|Plastid		S=0.382	6|mTP	CS pos: 27-28. RQY-VQ. Pr: 0.5171	0.314228
Pca_3p08530	85.0947	16.1888	2.06512	4.0921e-14	2|K17943	pumilio RNA-binding family	2.9e-112	P|IPR001313;IPR016024;IPR033133;IPR033712;IPR011989	Pumilio RNA-binding repeat;Armadillo-type fold;Pumilio homology domain;Pumilio, RNA binding domain;Armadillo-like helical	0.2;2.19E-80;85.575005;6.77362E-107;5.2E-98	P|PF00806	Pumilio-family RNA binding repeat	5.2e-07	P|COG5099	PUF6|mRNA binding	9.25e-78	P|Cytoplasm	Nuclear localization signal	S=0.237
Pca_4p09790	169.373	32.0359	2.07223	2.64076e-13	4|K01433-EC:3.5.1.10	formyltetrahydrofolate deformylase	6.6e-108	4|IPR004810;IPR036477;IPR041729;IPR002376	Formyltetrahydrofolate deformylase;Formyl transferase, N-terminal domain superfamily;Formyltetrahydrofolate deformylase, C-terminal hydrolase domain;Formyl transferase, N-terminal	8.9E-74;6.93E-57;1.73155E-118;1.2E-34	4|PF00551	Formyl transferase	1.2e-34	4|COG0299	NA|phosphoribosylglycinamide formyltransferase activity	2.93e-126	P|Extracellular	Nuclear localization signal	S=0.586
Pca_2p03910	141.982	18.4193	2.03416	5.04046e-12	P|K23887	uric acid-xanthine permease	1.5e-201	P|IPR006043;IPR006042	Nucleobase cation symporter 2 family;Xanthine/uracil permease	7.9E-56;4.3E-90	P|PF00860	Permease family	7.9e-56	P|COG2233	NA|xanthine transmembrane transporter activity	1.43e-312	P|Cell membrane	Transmembrane domain	S=0.329	P|mTP	CS pos: 38-39. GQR-GD. Pr: 0.0939	0.458068
Pca_1p08820	212.661	30.324	2.29106	2.76408e-11	1|K03320	ammonium transporter, Amt family	1.9e-133	P|IPR024041;IPR029020	Ammonium transporter AmtB-like domain;Ammonium/urea transporter	1.8E-93;1.8E-117	P|PF00909	Ammonium Transporter Family	1.8e-93	P|COG0004	AMT3|ammonium transmembrane transporter activity	1.37e-268	P|Cell membrane	Transmembrane domain	S=0.406
Pca_1p20650	42.7019	10.4493	1.74252	3.37646e-11										P|COG5190	NA|RNA polymerase II CTD heptapeptide repeat phosphatase activity	2.13e-27	P|Cytoplasm	Nuclear localization signal	S=0.418
Pca_3p01180	75.6107	8.08493	1.95382	1.80798e-10													P|Extracellular		S=0.624
Pca_3p08880	133.527	42.4713	1.58	1.80798e-10				P|IPR036361;IPR003034	SAP domain superfamily;SAP domain	5.6E-9;10.30571	P|PF02037	SAP domain	2.7e-07	P|28HE3	NA|-	3.94e-09	P|Nucleus	Nuclear localization signal	S=0.159
Pca_1p13240	199.254	50.2984	1.76018	7.43688e-10				P|IPR000719;IPR011009;IPR017441;IPR008271;IPR045269	Protein kinase domain;Protein kinase-like domain superfamily;Protein kinase, ATP binding site;Serine/threonine-protein kinase, active site;Serine/threonine-protein kinase Atg1-like	9.3E-55;9.14E-61;-;-;9.6E-51	P|PF00069	Protein kinase domain	9.3e-55	P|KOG4717	NA|protein kinase activity	7.28e-113	P|Cytoplasm	Nuclear localization signal	S=0.336
Pca_2p04470	29.2165	6.65599	1.71803	7.43688e-10	3|K14831	protein MAK16	3.5e-110	P|IPR006958;IPR029004	Mak16 protein;Ribosomal L28e/Mak16	7.9E-96;2.3E-33	P|PF01778;PF04874	Ribosomal L28e protein family;Mak16 protein C-terminal region	2.3E-33;2.2E-26	P|COG5129	MAK16|maturation of LSU-rRNA	1.01e-102	P|Nucleus	Nuclear localization signal	S=0.0659999999999999
Pca_5p11670	95.7672	17.4443	1.84927	1.95089e-09				P|IPR011009;IPR000719;IPR008271;IPR017441	Protein kinase-like domain superfamily;Protein kinase domain;Serine/threonine-protein kinase, active site;Protein kinase, ATP binding site	1.17E-56;5.7E-49;-;-	P|PF00069	Protein kinase domain	5.7e-49	P|KOG4717	NA|protein kinase activity	5.07e-108	P|Cytoplasm	Nuclear localization signal	S=0.179	3|SP	CS pos: 27-28. AXT-GH. Pr: 0.6246	0.354341
Pca_3p01170	1647	182.934	1.83574	1.95089e-09													P|Plastid		S=0.406
Pca_3p24850	8.7449	1.53558	1.82061	1.95089e-09													P|Extracellular|Golgi apparatus	Signal peptide	S=0.16;0.233	P|SP	CS pos: 24-25. GAA-TP. Pr: 0.6895	0.018474
Pca_1p27820	16.3551	4.74742	1.43682	5.80698e-09	3|K01915-EC:6.3.1.2	glutamine synthetase	7.6e-81	P|IPR027303;IPR008775;IPR036651;IPR008146;IPR014746;IPR017536;IPR008147	Glutamine synthetase, glycine-rich site;Phytanoyl-CoA dioxygenase-like;Glutamine synthetase, N-terminal domain superfamily;Glutamine synthetase, catalytic domain;Glutamine synthetase/guanido kinase, catalytic domain;Glutamine synthetase, type III;Glutamine synthetase, N-terminal domain	-;4.9E-26;1.3E-14;6.1E-97;9.42E-103;1.9E-169;17.263624	P|PF05721;PF00120	Phytanoyl-CoA dioxygenase (PhyH);Glutamine synthetase, catalytic domain	4.9E-26;6.1E-97	P|COG0174	NA|glutamine biosynthetic process	7.47e-177	P|Mitochondrion	Mitochondrial transit peptide	S=0.384	P|mTP	CS pos: 26-27. RQL-SD. Pr: 0.5426	0.011605
Pca_2p25070	21.6144	8.89251	1.31288	5.80698e-09				P|IPR001841;IPR013083	Zinc finger, RING-type;Zinc finger, RING/FYVE/PHD-type	1.7E-12;1.7E-18	P|PF13639	Ring finger domain	1.7e-12	P|KOG0800	NA|RING-type zinc-finger	1.97e-10	P|Cell membrane	Signal peptide|Transmembrane domain	S=0.541	P|mTP	CS pos: 61-62. TRL-AS. Pr: 0.2552	0.645503
Pca_4p03960	17.9982	5.8563	1.50411	6.3338e-09	3|K08659-EC:3.4.-.-	dipeptidase	8.7e-76	P|IPR005322	Peptidase C69, dipeptidase A	1.8e-44	P|PF03577	Peptidase family C69	1.8e-44	P|COG4690	NA|Peptidase family C69	3.17e-139	P|Golgi apparatus	Signal peptide|Transmembrane domain	S=0.396	P|SP	CS pos: 17-18. CQA-SI. Pr: 0.9420	0.004553
Pca_5p11680	162.814	39.777	1.67006	7.32649e-09				P|IPR036770;IPR023088;IPR002073;IPR002110;IPR036971	Ankyrin repeat-containing domain superfamily;3'5'-cyclic nucleotide phosphodiesterase;3'5'-cyclic nucleotide phosphodiesterase, catalytic domain;Ankyrin repeat;3'5'-cyclic nucleotide phosphodiesterase, catalytic domain superfamily	1.1E-17;6.4E-8;6.7E-56;1.1E-7;1.3E-91	P|PF00233;PF12796	3'5'-cyclic nucleotide phosphodiesterase;Ankyrin repeats (3 copies)	6.7E-56;1.1E-7	P|KOG3689	PDE7B|3',5'-cyclic-nucleotide phosphodiesterase activity	3.28e-71	P|Cytoplasm		S=0.305
Pca_3p12580	46.3898	14.712	1.57834	7.35716e-09				P|IPR002048;IPR018247;IPR011992	EF-hand domain;EF-Hand 1, calcium-binding site;EF-hand domain pair	11.165957;-;3.86E-8	P|PF13833	EF-hand domain pair	9.2e-06	P|28PG7	NA|EF-hand domain pair	5.1e-16	P|Cytoplasm	Nuclear localization signal	S=0.26
Pca_6p08600	57.0305	14.3605	1.63507	1.03028e-08	P|K12820-EC:3.6.4.13	pre-mRNA-splicing factor ATP-dependent RNA helicase DHX15/PRP43	0	P|IPR007502;IPR001650;IPR002464;IPR014001;IPR027417;IPR011709;IPR011545	Helicase-associated domain;Helicase, C-terminal;DNA/RNA helicase, ATP-dependent, DEAH-box type, conserved site;Helicase superfamily 1/2, ATP-binding domain;P-loop containing nucleoside triphosphate hydrolase;DEAD-box helicase, OB fold;DEAD/DEAH box helicase domain	4.4E-34;7.8E-10;-;1.3E-29;1.12E-131;2.3E-19;3.0E-8	P|PF00271;PF07717;PF04408;PF00270	Helicase conserved C-terminal domain;Oligonucleotide/oligosaccharide-binding (OB)-fold;Helicase associated domain (HA2);DEAD/DEAH box helicase	7.8E-10;2.3E-19;4.5E-23;3.0E-8	P|COG1643	DHX15|helicase activity	0	P|Nucleus	Nuclear localization signal	S=0.106
Pca_5p11910	150.346	28.6278	1.72316	3.48512e-08	P|K18930	D-lactate dehydrogenase	0	P|IPR036318;IPR017900;IPR016164;IPR009051;IPR016169;IPR017896;IPR016166;IPR004113;IPR006094;IPR016167	FAD-binding, type PCMH-like superfamily;4Fe-4S ferredoxin, iron-sulphur binding, conserved site;FAD-linked oxidase-like, C-terminal;Alpha-helical ferredoxin;FAD-binding, type PCMH, subdomain 2;4Fe-4S ferredoxin-type, iron-sulphur binding domain;FAD-binding domain, PCMH-type;FAD-linked oxidase, C-terminal;FAD linked oxidase, N-terminal;FAD-binding, type PCMH, subdomain 1	8.59E-45;-;9.97E-40;5.5E-15;5.5E-19;8.583648;14.793574;9.0E-43;8.0E-26;7.7E-10	P|PF02913;PF13183;PF01565	FAD linked oxidases, C-terminal domain;4Fe-4S dicluster domain;FAD binding domain	9.0E-43;1.0E-9;8.0E-26	P|COG0277	NA|4Fe-4S dicluster domain	0	P|Mitochondrion		S=0.391	P|mTP	CS pos: 31-32. RAK-ST. Pr: 0.1334	0.301235
Pca_6p08610	43.1431	15.6988	1.41729	3.48512e-08	2|K13024-EC:2.7.4.24	inositol-hexakisphosphate/diphosphoinositol-pentakisphosphate 1-kinase	2.5e-293	P|IPR000560;IPR040557;IPR029033;IPR033379;IPR037446	Histidine phosphatase superfamily, clade-2;VIP1, N-terminal;Histidine phosphatase superfamily;Histidine acid phosphatase active site;Histidine acid phosphatase, VIP1 family	9.8E-64;2.4E-36;5.38E-34;-;1.5E-283	P|PF00328;PF18086	Histidine phosphatase superfamily (branch 2);Diphosphoinositol pentakisphosphate kinase 2 N-terminal domain	9.8E-64;2.4E-36	P|KOG1057	NA|diphosphoinositol-pentakisphosphate kinase activity	1.51e-303	P|Cytoplasm		S=0.309
Pca_6p08250	31.6037	13.0832	1.30142	3.48512e-08	P|K25895-EC:3.4.21.-	protease Do-like 1, chloroplastic	2.2e-152	P|IPR036034;IPR001478;IPR043504;IPR001940;IPR009003	PDZ superfamily;PDZ domain;Peptidase S1, PA clan, chymotrypsin-like fold;Peptidase S1C;Peptidase S1, PA clan	6.18E-14;8.9E-7;1.0E-41;7.1E-43;8.39E-53	P|PF13365;PF13180	Trypsin-like peptidase domain;PDZ domain	3.0E-31;7.1E-10	P|COG0265	NA|serine-type endopeptidase activity	5.15e-151	P|Extracellular		S=0.409	P|mTP	CS pos: 42-43. LRQ-AE. Pr: 0.2033	0.105497
Pca_1p14150	193.02	46.8704	1.63108	3.60662e-08				P|IPR012131;IPR016161;IPR001692;IPR022695	Histidinol dehydrogenase;Aldehyde/histidinol dehydrogenase;Histidinol dehydrogenase, conserved site;Histidinol dehydrogenase, monofunctional	4.5E-121;2.16E-60;-;2.5E-106	P|PF00815	Histidinol dehydrogenase	4.5e-121	P|COG0141	NA|histidinol dehydrogenase activity	1.23e-216	P|Nucleus	Nuclear localization signal	S=0.393	5|SP	CS pos: 24-25. ARA-RA. Pr: 0.4527	0.313418
Pca_5p11290	41.2714	13.2424	1.52637	4.00904e-08													P|Cytoplasm	Nuclear localization signal	S=0.344
Pca_3p19790	21.5768	3.52727	1.70227	7.63905e-08				P|IPR003010;IPR036526	Carbon-nitrogen hydrolase;Carbon-nitrogen hydrolase superfamily	9.6E-46;3.2E-102	P|PF00795	Carbon-nitrogen hydrolase	9.6e-46	P|COG0388	NA|hydrolase activity, acting on carbon-nitrogen (but not peptide) bonds, in linear amides	1.46e-198	P|Cytoplasm		S=0.388	4|SP	CS pos: 34-35. SVA-HV. Pr: 0.6290	0.052107
Pca_2p10620	54.136	20.5928	1.41299	7.63905e-08				P|IPR002048;IPR035892;IPR000008;IPR018247;IPR011992	EF-hand domain;C2 domain superfamily;C2 domain;EF-Hand 1, calcium-binding site;EF-hand domain pair	4.27635E-7;9.2E-22;16.699596;-;1.44E-22	P|PF13499;PF00168	EF-hand domain pair;C2 domain	9.8E-13;2.8E-12	P|COG5126	NA|Calcium-binding protein	1.94e-159	P|Cytoplasm	Nuclear localization signal	S=0.209
Pca_1p20860	49.3205	17.1865	1.37411	8.39942e-08	1|K00640-EC:2.3.1.30	serine O-acetyltransferase	4.1e-74	P|IPR018357;IPR010493;IPR001451;IPR045304;IPR042122;IPR011004	Hexapeptide transferase, conserved site;Serine acetyltransferase, N-terminal;Hexapeptide repeat;Serine acetyltransferase, LbH domain;Serine acetyltransferase, N-terminal domain superfamily;Trimeric LpxA-like superfamily	-;1.8E-18;6.2E-8;4.80669E-51;3.3E-29;1.26E-45	P|PF06426;PF00132	Serine acetyltransferase, N-terminal;Bacterial transferase hexapeptide (six repeats)	1.8E-18;6.2E-8	P|COG0110	NA|serine O-acetyltransferase activity	2.06e-126	P|Mitochondrion	Mitochondrial transit peptide	S=0.436	P|mTP	CS pos: 29-30. NWY-SA. Pr: 0.6821	0.07094
Pca_5p08530	78.3063	25.3113	1.48796	1.38336e-07				1|IPR045122	Calcium permeable stress-gated cation channel 1-like	7.9e-23				P|2CNG2	NA|Calcium-activated chloride channel	1.95e-19	P|Cell membrane	Signal peptide|Transmembrane domain	S=0.461
Pca_4p15290	25.9289	13.433	1.03911	1.38336e-07				P|IPR000086;IPR000850;IPR015797;IPR027417;IPR033690	NUDIX hydrolase domain;Adenylate kinase/UMP-CMP kinase;NUDIX hydrolase-like domain superfamily;P-loop containing nucleoside triphosphate hydrolase;Adenylate kinase, conserved site	1.8E-6;6.4E-16;7.69E-18;1.29E-21;-	P|PF00293;PF00406	NUDIX domain;Adenylate kinase	1.8E-6;1.9E-24	P|COG0494	NA|8-oxo-dGDP phosphatase activity	1.87e-135	P|Extracellular		S=0.563	P|SP	CS pos: 29-30. ARA-EP. Pr: 0.2426	0.458301
Pca_5p21870	131.286	36.7942	1.5199	1.78736e-07	6|K01803-EC:5.3.1.1	triosephosphate isomerase (TIM)	3.8e-56	6|IPR000652;IPR013785;IPR035990	Triosephosphate isomerase;Aldolase-type TIM barrel;Triosephosphate isomerase superfamily	5.2E-44;1.6E-48;5.76E-44	6|PF00121	Triosephosphate isomerase	7.8e-43	6|COG0149	TPI2|triosephosphate isomerase	1.9e-81	P|Extracellular		S=0.443
Pca_6p08570	66.3538	17.1242	1.59559	1.82228e-07	1|K00873-EC:2.7.1.40	pyruvate kinase	2.4e-164	P|IPR001697;IPR015793;IPR036918;IPR015813;IPR011037;IPR040442;IPR015795;IPR018209;IPR015806	Pyruvate kinase;Pyruvate kinase, barrel;Pyruvate kinase, C-terminal domain superfamily;Pyruvate/Phosphoenolpyruvate kinase-like domain superfamily;Pyruvate kinase-like, insert domain superfamily;Pyruvate kinase-like domain superfamily;Pyruvate kinase, C-terminal;Pyruvate kinase, active site;Pyruvate kinase, insert domain superfamily	1.1E-147;5.4E-111;8.5E-30;3.84E-92;1.03E-23;9.3E-125;9.5E-26;-;9.3E-125	P|PF00224;PF02887	Pyruvate kinase, barrel domain;Pyruvate kinase, alpha/beta domain	5.4E-111;9.5E-26	1|COG0469	NA|pyruvate kinase activity	1.13e-233	P|Plastid		S=0.221	2|cTP	CS pos: 42-43. PRR-AT. Pr: 0.2660	0.418272
Pca_2p10680	29.7681	9.10883	1.39381	1.89823e-07													P|Plastid		S=0.461	P|SP	CS pos: 18-19. SWA-VP. Pr: 0.7322	0.578298
Pca_5p11210	113.906	38.1755	1.36423	2.12252e-07	P|K03243	translation initiation factor 5B	0	P|IPR000795;IPR009000;IPR027417;IPR036925;IPR023115;IPR015760;IPR005225	Translational (tr)-type GTP-binding domain;Translation protein, beta-barrel domain superfamily;P-loop containing nucleoside triphosphate hydrolase;Translation initiation factor IF-2, domain 3 superfamily;Translation initiation factor IF- 2, domain 3;Translation initiation factor IF- 2;Small GTP-binding protein domain	41.10202;2.95E-26;1.68E-50;4.6E-29;3.4E-18;2.7E-212;1.4E-14	P|PF00009;PF11987	Elongation factor Tu GTP binding domain;Translation-initiation factor 2	8.0E-35;3.4E-18	P|COG0532	FUN12|translation initiation factor activity	0	P|Cytoplasm	Nuclear localization signal	S=0.271
Pca_6p07360	17.975	6.00346	1.45536	2.27969e-07	3|K03979-EC:3.6.5.-	GTPase	1.5e-140	P|IPR015349;IPR014100;IPR031167;IPR027417;IPR036726;IPR006169;IPR036346;IPR045086;IPR006073	GTP-binding protein OBG, C-terminal;GTP-binding protein Obg/CgtA;OBG-type guanine nucleotide-binding (G) domain;P-loop containing nucleoside triphosphate hydrolase;GTP1/OBG domain superfamily;GTP1/OBG domain;GTP-binding protein OBG, C-terminal domain superfamily;OBG-type GTPase;GTP binding domain	3.6E-14;40.475243;43.297379;2.24E-42;4.5E-50;3.2E-49;6.8E-16;3.6E-110;1.2E-14	P|PF09269;PF01018;PF01926	Domain of unknown function (DUF1967);GTP1/OBG;50S ribosome-binding GTPase	1.6E-15;3.2E-49;2.5E-21	P|COG0536	NA|GTP-binding protein	1.58e-131	P|Plastid		S=0.393
Pca_6p03410	48.6951	7.16836	1.61972	2.62704e-07				P|IPR012292;IPR000971;IPR009050	Globin/Protoglobin;Globin;Globin-like superfamily	2.6E-37;2.3E-19;2.49E-34	P|PF00042	Globin	2.3e-19	P|KOG3378	HBQ1|oxygen carrier activity	1.62e-35	P|Cytoplasm		S=0.182
Pca_3p04670	29.0428	7.03788	1.58335	3.16493e-07				P|IPR029063;IPR025714	S-adenosyl-L-methionine-dependent methyltransferase superfamily;Methyltransferase domain	4.3E-21;1.2E-7	P|PF13847	Methyltransferase domain	1.2e-07				P|Cytoplasm|Nucleus		S=0.385;0.383
Pca_3p09050	20.705	5.07883	1.56381	3.25981e-07	2|K15272	solute carrier family 35 (UDP-sugar transporter), member A1/2/3	9.2e-115	P|IPR007271	Nucleotide-sugar transporter	5e-85	P|PF04142	Nucleotide-sugar transporter	3.3e-85	P|COG0697	NA|pyrimidine nucleotide-sugar transmembrane transporter activity	5.26e-121	P|Plastid		S=0.443	P|mTP	CS pos: 41-42. REF-CA. Pr: 0.1976	0.258262
Pca_1p08840	20.2934	7.53443	1.36215	3.74271e-07				1|IPR005046	Protein of unknown function DUF285	3.1e-23	1|PF03382	Mycoplasma protein of unknown function, DUF285	3.1e-23				P|Extracellular|Plastid		S=0.379;0.282	P|mTP	CS pos: 39-40. RRG-GA. Pr: 0.2250	0.351287
Pca_6p07130	14.7565	5.78436	1.26078	3.75406e-07	P|K02999-EC:2.7.7.6	DNA-directed RNA polymerase I subunit RPA1	0	P|IPR006592;IPR047107;IPR044893;IPR038120;IPR045867;IPR007081;IPR007080;IPR042102;IPR007083;IPR007066;IPR015699;IPR000722	RNA polymerase, N-terminal;DNA-directed RNA pol I, largest subunit, C-terminal domain;RNA polymerase Rpb1, clamp domain superfamily;RNA polymerase Rpb1, funnel domain superfamily;DNA-directed RNA polymerase, subunit beta-prime;RNA polymerase Rpb1, domain 5;RNA polymerase Rpb1, domain 1;RNA polymerase Rpb1, domain 3 superfamily;RNA polymerase Rpb1, domain 4;RNA polymerase Rpb1, domain 3;DNA-direct…	7.0E-123;4.21264E-106;5.5E-29;1.8E-22;7.9E-283;1.8E-79;1.6E-30;3.2E-44;6.5E-18;1.6E-30;0.0;3.0E-58	P|PF04998;PF04997;PF05000;PF04983;PF00623	RNA polymerase Rpb1, domain 5;RNA polymerase Rpb1, domain 1;RNA polymerase Rpb1, domain 4;RNA polymerase Rpb1, domain 3;RNA polymerase Rpb1, domain 2	1.8E-79;1.6E-30;6.5E-18;1.6E-30;3.0E-58	P|COG0086	RPA1|negative regulation of protein localization to nucleolus	0	P|Nucleus	Nuclear localization signal	S=0.496
Pca_2p17240	33.4375	11.898	1.48686	5.09954e-07				P|IPR032675	Leucine-rich repeat domain superfamily	3e-16							P|Cytoplasm|Nucleus	Nuclear localization signal	S=0.499;0.438
Pca_2p21480	58.2186	20.6217	1.40624	5.09954e-07				3|IPR006694	Fatty acid hydroxylase	1e-12	3|PF04116	Fatty acid hydroxylase	1e-12	P|COG3000	NA|C-4 methylsterol oxidase activity	5.56e-67	P|Endoplasmic reticulum	Signal peptide|Transmembrane domain	S=0.185
Pca_6p08540	75.1643	23.8792	1.43451	5.31327e-07				P|IPR002110;IPR036770	Ankyrin repeat;Ankyrin repeat-containing domain superfamily	12.1018;3.1E-7	P|PF13857	Ankyrin repeats (many copies)	5.8e-07				P|Cytoplasm		S=0.459
Pca_6p06970	8.7924	4.12841	1.01701	5.432e-07				P|IPR027417;IPR003959;IPR003593	P-loop containing nucleoside triphosphate hydrolase;ATPase, AAA-type, core;AAA+ ATPase domain	9.4E-36;2.4E-21;0.37	P|PF00004	ATPase family associated with various cellular activities (AAA)	2.4e-21	P|COG0464	NA|AAA ATPase. Source PGD	1.51e-207	P|Cytoplasm		S=0.577
Pca_3p02540	81.2539	18.0332	1.59057	5.44464e-07	P|K01897-EC:6.2.1.3	long-chain acyl-CoA synthetase	3.1e-132	P|IPR042099;IPR020845;IPR000873	ANL, N-terminal domain;AMP-binding, conserved site;AMP-dependent synthetase/ligase domain	7.4E-98;-;9.6E-95	P|PF00501	AMP-binding enzyme	9.6e-95	P|COG1022	NA|decanoate-CoA ligase activity	5.11e-258	P|Mitochondrion		S=0.357	P|mTP	CS pos: 13-14. RAF-SS. Pr: 0.6307	0.034531
Pca_4p19360	66.2401	20.7284	1.46341	5.44464e-07	P|K04774-EC:3.4.21.-	serine protease SohB	5.6e-90	P|IPR002142;IPR013703;IPR029045;IPR047272	Peptidase S49;Peptidase S49, N-terminal proteobacteria;ClpP/crotonase-like domain superfamily;Signal peptide peptidase A-like, C-terminal	3.9E-37;9.2E-21;3.55E-24;1.58965E-45	P|PF01343;PF08496	Peptidase family S49;Peptidase family S49 N-terminal	3.9E-37;9.2E-21	P|COG0616	NA|Peptidase family S49	1.93e-109	P|Plastid		S=0.155	P|luTP	CS pos luTP: 85-86. ADA-IF. Pr: 0.8498; CS pos cTP: 35-36. Pr: 0.2240	0.406401
Pca_2p00980	34.1519	17.0812	1.14388	5.50125e-07				P|IPR027417;IPR005331	P-loop containing nucleoside triphosphate hydrolase;Sulfotransferase	1.4E-8;2.4E-8	P|PF03567	Sulfotransferase family	2.4e-08	P|2D4EY	NA|-	4.7e-61	P|Extracellular	Signal peptide	S=0.294
Pca_1p11040	93.3237	26.0343	1.46913	5.75057e-07				P|IPR011051;IPR014710;IPR047183	RmlC-like cupin domain superfamily;RmlC-like jelly roll fold;Gentisate 1,2-dioxygenase-like	2.81E-52;4.3E-34;3.3E-76				P|29JDT	NA|-	7.18e-199	P|Cytoplasm|Nucleus		S=0.358;0.43
Pca_1p05650	13.1595	4.14164	1.45875	6.51518e-07				P|IPR004147;IPR011009	ABC1 atypical kinase-like domain;Protein kinase-like domain superfamily	2.0E-35;4.38E-18	P|PF03109	ABC1 atypical kinase-like domain	2e-35	P|COG0661	NA|regulation of tocopherol cyclase activity	1.7e-145	P|Mitochondrion	Mitochondrial transit peptide	S=0.147	P|mTP	CS pos: 29-30. AFY-AS. Pr: 0.8771	0.001485
Pca_4p01050	11.9091	3.86227	1.39894	6.59336e-07				P|IPR021134	Bestrophin-like	3e-11	P|PF01062	Bestrophin, RFP-TM, chloride channel	3e-11	P|2926G	NA|-	7.36e-14	P|Cell membrane	Signal peptide|Transmembrane domain	S=0.631
Pca_4p02570	6.50491	1.72581	1.4014	6.73953e-07	P|K14788	ribosome biogenesis protein ENP2	5.3e-175	P|IPR040382;IPR011047;IPR015943;IPR001680;IPR012580	Nucleolar protein 10/Enp2;Quinoprotein alcohol dehydrogenase-like superfamily;WD40/YVTN repeat-like-containing domain superfamily;WD40 repeat;NUC153	8.3E-150;3.61E-23;8.0E-20;8.937796;1.6E-10	P|PF08159	NUC153 domain	1.6e-10	P|KOG2321	NOL10|rRNA processing	1.83e-205	P|Nucleus	Nuclear localization signal	S=0.111	3|cTP	CS pos: 50-51. VQC-SA. Pr: 0.5567	0.261925
Pca_6p19150	19.3726	7.15838	1.30366	7.03539e-07	P|K04079	molecular chaperone HtpG	5.7e-160	P|IPR037196;IPR036890;IPR020568;IPR001404;IPR020575	HSP90, C-terminal domain;Histidine kinase/HSP90-like ATPase superfamily;Ribosomal protein S5 domain 2-type fold;Heat shock protein Hsp90 family;Heat shock protein Hsp90, N-terminal	4.9E-27;3.5E-68;6.75E-67;5.0E-90;2.9E-52	P|PF00183;PF13589	Hsp90 protein;Histidine kinase-, DNA gyrase B-, and HSP90-like ATPase	5.0E-90;3.4E-10	P|COG0326	NA|unfolded protein binding	5.7e-172	P|Mitochondrion	Mitochondrial transit peptide	S=0.266	P|mTP	CS pos: 27-28. RCL-SA. Pr: 0.7042	0.004457
Pca_2p15820	20.315	9.78641	1.02348	7.71364e-07				P|IPR003347;IPR039994	JmjC domain;JmjC domain-containing	9.1E-18;2.1E-26	P|PF08007	JmjC domain	9.1e-18	P|2CYFP	NA|Cupin superfamily protein	7.69e-28	P|Extracellular	Signal peptide	S=0.459	P|mTP	CS pos: 29-30. ARR-AT. Pr: 0.2992	0.531249
Pca_2p16250	50.9343	22.0498	1.1082	7.76786e-07				P|IPR039776	Sister chromatid cohesion protein Pds5	1.9e-25				P|KOG1525	NA|BEST Arabidopsis thaliana protein match is	1.49e-06	P|Nucleus	Nuclear localization signal	S=0.204
Pca_4p20970	26.7335	9.69368	1.34824	9.1052e-07				P|IPR015947;IPR003111;IPR046336	PUA-like superfamily;Lon protease, N-terminal domain;Lon protease, N-terminal domain superfamily	4.72E-11;8.3E-7;4.6E-10	P|PF02190	ATP-dependent protease La (LON) substrate-binding domain	8.3e-07	P|2CMHF	NA|ATP-dependent protease La (LON) substrate-binding domain	8.84e-11	P|Extracellular		S=0.557
Pca_2p21830	21.2833	6.41036	1.5268	9.35612e-07	2|K03639-EC:4.1.99.22	GTP 3',8-cyclase	1.4e-129	P|IPR013483;IPR013785;IPR010505;IPR007197;IPR000385;IPR006638	Molybdenum cofactor biosynthesis protein A;Aldolase-type TIM barrel;Molybdenum cofactor biosynthesis protein A-like, twitch domain;Radical SAM;MoaA/NifB/PqqE, iron-sulphur binding, conserved site;Elp3/MiaA/NifB-like, radical SAM core domain	6.3E-95;6.3E-88;3.3E-30;27.294479;-;4.9E-10	P|PF13353;PF06463;PF04055	4Fe-4S single cluster domain;Molybdenum Cofactor Synthesis C;Radical SAM superfamily	1.5E-6;3.3E-30;3.1E-29	P|COG2896	CNX2|cyclic pyranopterin monophosphate synthase activity	1.86e-140	P|Mitochondrion	Mitochondrial transit peptide	S=0.08	P|mTP	CS pos: 86-87. CRY-CM. Pr: 0.1381	0.253493
Pca_2p27760	1106.95	201.309	1.55615	1.12951e-06	2|K02575	MFS transporter, NNP family, nitrate/nitrite transporter	2.2e-110	P|IPR020846;IPR036259;IPR044772;IPR011701	Major facilitator superfamily domain;MFS transporter superfamily;Nitrate transporter;Major facilitator superfamily	10.675643;6.8E-23;2.4E-118;6.2E-28	P|PF07690	Major Facilitator Superfamily	6.2e-28	P|COG2223	NRT2.2|cellular response to nitrate	3.33e-228	P|Lysosome/Vacuole		S=0.344
Pca_5p27120	10.2264	2.64428	1.47033	1.12951e-06	2|K14573	nucleolar protein 4	1.4e-126	P|IPR012677;IPR000504;IPR035979	Nucleotide-binding alpha-beta plait domain superfamily;RNA recognition motif domain;RNA-binding domain superfamily	1.8E-19;9.882637;1.63E-19	2|PF00076	RNA recognition motif. (a.k.a. RRM, RBD, or RNP domain)	2.9e-13	P|KOG0127	NA|RNA processing	1.14e-45	P|Nucleus	Nuclear localization signal	S=0.173
Pca_2p01490	18.3572	7.13811	1.25001	1.46514e-06													P|Mitochondrion		S=0.39	2|mTP	CS pos: 90-91. TMF-TX. Pr: 0.1286	0.258308
Pca_6p07580	18.4666	6.70238	1.36083	1.47588e-06	1|K00809-EC:2.5.1.46	deoxyhypusine synthase	9.6e-189	P|IPR036982;IPR002773;IPR029035	Deoxyhypusine synthase superfamily;Deoxyhypusine synthase;DHS-like NAD/FAD-binding domain superfamily	5.3E-149;2.5E-125;2.32E-130	P|PF01916	Deoxyhypusine synthase	2.5e-125	P|COG1899	DHPS|deoxyhypusine synthase activity	9.31e-166	P|Cytoplasm|Nucleus	Nuclear localization signal	S=0.518;0.272	1|cTP	CS pos: 77-78. VAA-AV. Pr: 0.2866	0.394604
Pca_3p14500	17.7872	8.44602	1.05458	1.47588e-06	P|K03514-EC:2.7.7.19	non-canonical poly(A) RNA polymerase PAPD5/7	2.9e-103	P|IPR002058;IPR043519;IPR045862;IPR002934	PAP/25A-associated;Nucleotidyltransferase superfamily;Nucleotidyltransferase Trf4-like;Polymerase, nucleotidyl transferase domain	1.2E-12;1.5E-85;3.7E-99;2.9E-4	P|PF03828	Cid1 family poly A polymerase	1.2e-12	P|COG5260	NA|polynucleotide adenylyltransferase activity	1.88e-75	P|Nucleus	Nuclear localization signal	S=0.249
Pca_4p23690	68.0082	28.5357	1.22356	1.61588e-06				P|IPR036790	Frizzled cysteine-rich domain superfamily	1.6e-05				P|2CB5P	NA|Fz domain	1.74e-20	P|Extracellular	Signal peptide	S=0.095	P|SP	CS pos: 26-27. TDS-GV. Pr: 0.2927	0.068146
Pca_4p25500	43.1365	22.9599	1.00737	1.61588e-06				P|IPR000209;IPR013320;IPR036852;IPR000294;IPR002884;IPR015500;IPR008979;IPR022398;IPR023828	Peptidase S8/S53 domain;Concanavalin A-like lectin/glucanase domain superfamily;Peptidase S8/S53 domain superfamily;Gamma-carboxyglutamic acid-rich (GLA) domain;P domain;Peptidase S8, subtilisin-related;Galactose-binding-like domain superfamily;Peptidase S8, subtilisin, His-active site;Peptidase S8, subtilisin, Ser-active site	1.0E-32;8.97E-11;3.78E-50;8.782745;15.568501;1.1E-11;5.1E-10;-;-	P|PF00082;PF01483;PF13385	Subtilase family;Proprotein convertase P-domain;Concanavalin A-like lectin/glucanases superfamily	1.0E-32;7.1E-10;8.6E-8	P|COG1404	NA|serine-type endopeptidase activity	1.46e-164	P|Extracellular	Signal peptide	S=0.466
Pca_2p26760	46.8771	24.3364	1.00533	1.61588e-06													P|Extracellular	Signal peptide	S=0.182
Pca_5p18130	9.34899	3.36812	1.33417	1.81086e-06													P|Cytoplasm		S=0.324
Pca_5p14290	47.3737	22.1981	1.20069	1.81086e-06				P|IPR008972;IPR011706;IPR011707;IPR002355;IPR045087	Cupredoxin;Multicopper oxidase, C-terminal;Multicopper oxidase, N-terminal;Multicopper oxidase, copper-binding site;Multicopper oxidase	3.6E-29;8.6E-23;2.6E-10;-;1.6E-30	P|PF07731;PF07732	Multicopper oxidase;Multicopper oxidase	8.6E-23;2.6E-10	P|COG2132	NA|Belongs to the multicopper oxidase family	7.58e-176	P|Lysosome/Vacuole|Golgi apparatus	Signal peptide|Transmembrane domain	S=0.242;0.274
Pca_4p10080	102.171	48.9995	1.11438	1.81086e-06				P|IPR036871	PX domain superfamily	8.6e-06				P|COG0398	NA|canonical Wnt signaling pathway involved in osteoblast differentiation	1.54e-69	P|Cytoplasm		S=0.329
Pca_5p03820	49.831	14.8888	1.39023	1.84002e-06				P|IPR007248	Mpv17/PMP22	4.5e-14	P|PF04117	Mpv17 / PMP22 family	4.5e-14	P|KOG1944	NA|Belongs to the peroxisomal membrane protein PXMP2 4 family	6.09e-69	P|Plastid	Thylakoid luminal transit peptide	S=0.112	3|luTP	CS pos luTP: 73-74. TTA-VR. Pr: 0.7658; CS pos cTP: 19-20. Pr: 0.1342	0.485141
Pca_5p22500	21.7779	8.43771	1.22068	1.84002e-06	P|K14191-EC:2.1.1.183;K02528-EC:2.1.1.182	18S rRNA (adenine1779-N6/adenine1780-N6)-dimethyltransferase;16S rRNA (adenine1518-N6/adenine1519-N6)-dimethyltransferase	1e-144;1.6e-75	P|IPR001737;IPR029063;IPR020596;IPR011530;IPR020598	Ribosomal RNA adenine methyltransferase KsgA/Erm;S-adenosyl-L-methionine-dependent methyltransferase superfamily;Ribosomal RNA adenine methylase transferase, conserved site;Ribosomal RNA adenine dimethylase;Ribosomal RNA adenine methylase transferase, N-terminal	2.7E-90;8.6E-69;-;2.0E-76;4.4E-79	P|PF00398	Ribosomal RNA adenine dimethylase	5.1e-62	P|COG0030	DIMT1|rRNA (adenine-N6,N6-)-dimethyltransferase activity	6.87e-171	P|Nucleus	Nuclear localization signal	S=0.28
Pca_2p20540	66.0493	30.7592	1.09758	1.84002e-06													P|Cytoplasm		S=0.324
Pca_1p14970	55.0375	19.5236	1.32071	1.85989e-06													P|Cytoplasm		S=0.463	P|SP	CS pos: 34-35. LKT-SS. Pr: 0.2656	0.416465
Pca_3p06350	15.1854	4.64646	1.36742	1.9042e-06				P|IPR018108;IPR023395	Mitochondrial substrate/solute carrier;Mitochondrial carrier domain superfamily	4.1E-13;5.1E-46	P|PF00153	Mitochondrial carrier protein	4.1e-13	P|KOG0759	NA|thiosulfate transmembrane transporter activity	8.28e-108	P|Mitochondrion	Transmembrane domain|Mitochondrial transit peptide	S=0.091
Pca_1p09870	12.5736	3.2541	1.50936	1.91261e-06				P|IPR007314	Haem-binding uptake, Tiki superfamily, ChaN	1.3e-45	P|PF04187	Haem-binding uptake, Tiki superfamily, ChaN	1.3e-45	P|2C7ZX	NA|Haem-binding uptake, Tiki superfamily, ChaN	7.28e-86	P|Plastid		S=0.295	P|cTP	CS pos: 39-40. ALA-AD. Pr: 0.6410	0.558472
Pca_6p02250	47.1134	19.2283	1.29124	1.95627e-06										P|2BFIX	NA|-	2.73e-57	P|Extracellular	Signal peptide	S=0.595
Pca_1p27830	18.4654	5.99972	1.28555	2.02228e-06	3|K00641-EC:2.3.1.31 2.3.1.46	homoserine O-acetyltransferase/O-succinyltransferase	1.2e-28	P|IPR036291;IPR001509;IPR000073;IPR008220;IPR029058	NAD(P)-binding domain superfamily;NAD-dependent epimerase/dehydratase;Alpha/beta hydrolase fold-1;Homoserine/serine acetyltransferase MetX-like;Alpha/Beta hydrolase fold	2.28E-34;2.8E-12;4.8E-7;1.6E-23;2.68E-41	P|PF01370;PF00561	NAD dependent epimerase/dehydratase family;alpha/beta hydrolase fold	2.8E-12;4.8E-7	P|COG2021	NA|alpha/beta hydrolase fold	7.5e-108	P|Cytoplasm		S=0.403
Pca_1p06940	25.0887	10.967	1.21508	2.03046e-06				P|IPR001841;IPR013083	Zinc finger, RING-type;Zinc finger, RING/FYVE/PHD-type	3.1E-5;3.1E-12	P|PF13923	Zinc finger, C3HC4 type (RING finger)	7.6e-09				P|Cytoplasm|Nucleus	Nuclear localization signal	S=0.441;0.391
Pca_4p22590	18.9405	4.73033	1.50777	2.18911e-06	2|K00981-EC:2.7.7.41	phosphatidate cytidylyltransferase	2.8e-51	P|IPR000374	Phosphatidate cytidylyltransferase	-	P|PF01148	Cytidylyltransferase family	2.4e-48	P|COG0008	EPRS|phosphatidate cytidylyltransferase activity	2.04e-122	P|Plastid		S=0.412	P|mTP	CS pos: 49-50. RRY-AA. Pr: 0.6400	0.189885
Pca_3p11310	46.5996	20.1462	1.20392	2.18911e-06													P|Cytoplasm	Nuclear localization signal	S=0.412
Pca_2p07870	11.0209	3.88121	1.55414	2.21562e-06				P|IPR036770;IPR000719;IPR002110;IPR011009;IPR008271;IPR045270;IPR000961	Ankyrin repeat-containing domain superfamily;Protein kinase domain;Ankyrin repeat;Protein kinase-like domain superfamily;Serine/threonine-protein kinase, active site;Serine/Threonine Kinase AGC, catalytic domain;AGC-kinase, C-terminal	4.15E-38;6.6E-60;3.6E-7;8.9E-78;-;5.00367E-98;9.673279	P|PF00069;PF12796	Protein kinase domain;Ankyrin repeats (3 copies)	6.6E-60;3.6E-7	P|KOG0598	NA|protein serine/threonine kinase activity	5.34e-129	P|Cytoplasm		S=0.31
Pca_3p07000	8.06681	3.34955	1.22351	2.24236e-06	P|K03018-EC:2.7.7.6	DNA-directed RNA polymerase III subunit RPC1	0	P|IPR035698;IPR045867;IPR007066;IPR007080;IPR038120;IPR042102;IPR044893;IPR007081;IPR007083;IPR035697;IPR000722;IPR006592	DNA-directed RNA polymerase III subunit RPC1, C-terminal;DNA-directed RNA polymerase, subunit beta-prime;RNA polymerase Rpb1, domain 3;RNA polymerase Rpb1, domain 1;RNA polymerase Rpb1, funnel domain superfamily;RNA polymerase Rpb1, domain 3 superfamily;RNA polymerase Rpb1, clamp domain superfamily;RNA polymerase Rpb1, domain 5;RNA polymerase Rpb1, domain 4;DNA-directed RNA polymerase III subunit…	1.32509E-163;0.0;2.6E-35;2.8E-78;9.0E-32;4.3E-52;3.2E-24;7.7E-83;2.5E-26;0.0;1.0E-65;2.1E-162	P|PF04983;PF04997;PF04998;PF05000;PF00623	RNA polymerase Rpb1, domain 3;RNA polymerase Rpb1, domain 1;RNA polymerase Rpb1, domain 5;RNA polymerase Rpb1, domain 4;RNA polymerase Rpb1, domain 2	2.6E-35;2.8E-78;7.7E-83;2.5E-26;1.0E-65	P|COG0086	POLR3A|DNA-directed 5'-3' RNA polymerase activity	0	P|Nucleus	Nuclear localization signal	S=0.214
Pca_2p27230	13.1322	5.33104	1.2545	2.31191e-06				P|IPR029063	S-adenosyl-L-methionine-dependent methyltransferase superfamily	6.9e-05				2|29WS3	NA|-	4.96e-51	P|Cytoplasm|Nucleus	Nuclear localization signal	S=0.508;0.446
Pca_3p09290	23.639	10.8408	1.12455	2.31191e-06										P|2CZ0Z	NA|-	0	P|Cell membrane	Signal peptide	S=0.308	P|SP	CS pos: 21-22. AKA-ES. Pr: 0.3869	0.007108
Pca_4p08660	94.3025	26.9572	1.46202	2.4099e-06	1|K07301	cation:H+ antiporter	1.3e-45	P|IPR004481;IPR044880;IPR004837	Sodium/potassium/calcium exchanger;NCX, central ion-binding domain superfamily;Sodium/calcium exchanger membrane region	4.3E-73;2.4E-25;1.1E-18	1|PF01699	Sodium/calcium exchanger protein	3.7e-23	P|COG0530	NA|calcium, potassium:sodium antiporter activity	1.05e-50	P|Golgi apparatus	Signal peptide|Transmembrane domain	S=0.401	P|SP	CS pos: 22-23. FHG-AV. Pr: 0.5927	0.149488
Pca_6p19630	32.1766	9.92793	1.69105	2.54024e-06				P|IPR009097	Cyclic phosphodiesterase	1.39e-05							P|Mitochondrion|Plastid		S=0.267;0.281	3|cTP	CS pos: 50-51. LAR-AS. Pr: 0.5080	0.101616
Pca_5p04690	32.7745	13.8243	1.21084	2.5533e-06				P|IPR027417;IPR041569;IPR003593;IPR003960;IPR003959	P-loop containing nucleoside triphosphate hydrolase;AAA ATPase, AAA+ lid domain;AAA+ ATPase domain;ATPase, AAA-type, conserved site;ATPase, AAA-type, core	7.36E-64;5.0E-13;6.9E-25;-;3.1E-41	P|PF17862;PF00004	AAA+ lid domain;ATPase family associated with various cellular activities (AAA)	5.0E-13;3.1E-41	P|COG0465	NA|metalloendopeptidase activity	9.64e-121	P|Plastid		S=0.279	3|cTP	CS pos: 64-65. LVC-AT. Pr: 0.2196	0.343522
Pca_5p13820	29.9528	11.7032	1.22147	2.64912e-06	1|K06944-EC:3.6.5.-	developmentally-regulated GTP-binding protein	1.5e-193	P|IPR006073;IPR006074;IPR031662;IPR031167;IPR004095;IPR027417;IPR012676;IPR005225;IPR012675;IPR045001	GTP binding domain;GTP1/OBG, conserved site;GTP binding protein, second domain;OBG-type guanine nucleotide-binding (G) domain;TGS;P-loop containing nucleoside triphosphate hydrolase;TGS-like;Small GTP-binding protein domain;Beta-grasp domain superfamily;Developmentally regulated GTP-binding protein	9.0E-20;-;7.6E-33;44.308937;1.7E-21;3.3E-7;2.65E-16;6.3E-26;4.1E-34;5.29108E-121	P|PF01926;PF16897;PF02824	50S ribosome-binding GTPase;C-terminal region of MMR_HSR1 domain;TGS domain	9.0E-20;7.6E-33;1.7E-21	P|COG1163	DRG1|GTP-binding protein	1.26e-231	P|Cytoplasm|Nucleus	Nuclear localization signal	S=0.462;0.442	1|mTP	CS pos: 88-89. RAX-TM. Pr: 0.1656	0.212838
Pca_1p25050	48.4176	19.04	1.29113	2.85057e-06													P|Cytoplasm	Nuclear localization signal	S=0.301
Pca_4p14740	58.2662	21.0464	1.32882	2.86097e-06				P|IPR001478;IPR036034;IPR001739;IPR016177	PDZ domain;PDZ superfamily;Methyl-CpG DNA binding;DNA-binding domain superfamily	9.2499;6.97E-5;10.287294;1.28E-5							P|Nucleus	Nuclear localization signal	S=0.201
Pca_5p27760	13.1559	4.43988	1.45399	3.02457e-06													P|Nucleus	Nuclear localization signal	S=0.109
Pca_1p13090	130.51	49.3827	1.30642	3.02457e-06				P|IPR003594;IPR001789;IPR005467;IPR004358;IPR001425;IPR036890;IPR036097;IPR011006	Histidine kinase/HSP90-like ATPase;Signal transduction response regulator, receiver domain;Histidine kinase domain;Signal transduction histidine kinase-related protein, C-terminal;Archaeal/bacterial/fungal rhodopsins;Histidine kinase/HSP90-like ATPase superfamily;Signal transduction histidine kinase, dimerisation/phosphoacceptor domain superfamily;CheY-like superfamily	1.9E-21;16.322575;30.868696;1.3E-8;5.9E-9;5.4E-34;9.42E-6;5.55E-10	P|PF02518;PF01036	Histidine kinase-, DNA gyrase B-, and HSP90-like ATPase;Bacteriorhodopsin-like protein	1.9E-21;5.9E-9	P|COG2202	NA|Histidine kinase	3.36e-32	P|Cell membrane	Transmembrane domain	S=0.651
Pca_4p00430	37.8126	9.99705	1.42291	3.05748e-06	1|K00797-EC:2.5.1.16	spermidine synthase	1.4e-75	P|IPR029063;IPR037163;IPR035246;IPR030374;IPR001045	S-adenosyl-L-methionine-dependent methyltransferase superfamily;Spermidine synthase, tetramerisation domain superfamily;Spermidine synthase, tetramerisation domain;Polyamine biosynthesis domain;Spermidine/spermine synthases	9.5E-79;8.5E-13;2.5E-8;85.175743;32.10664	P|PF01564;PF17284	Spermine/spermidine synthase domain;Spermidine synthase tetramerisation domain	1.8E-39;2.5E-8	P|COG0421	SPS1|spermidine synthase activity	9.45e-169	P|Cytoplasm		S=0.344
Pca_6p00770	11.7628	5.18217	1.10505	3.26635e-06				1|IPR039715	Zinc finger CCHC domain-containing protein 10	2.8e-12							P|Nucleus	Nuclear localization signal	S=0.259
Pca_4p23000	50.1428	16.4715	1.32593	3.36017e-06				P|IPR036388;IPR006630;IPR036390;IPR045180	Winged helix-like DNA-binding domain superfamily;La-type HTH domain;Winged helix DNA-binding domain superfamily;La domain containing protein	1.5E-11;12.285782;2.72E-10;1.6E-10	P|PF05383	La domain	2.4e-11	P|COG5193	NA|nuclear histone mRNA catabolic process	4.36e-53	P|Nucleus	Nuclear localization signal	S=0.194	2|mTP	CS pos: 34-35. CRA-AA. Pr: 0.2099	0.360996
Pca_2p03960	78.7037	25.8374	1.35526	3.58873e-06	P|K03301	ATP:ADP antiporter, AAA family	8.6e-135	P|IPR004667	ADP/ATP carrier protein, bacterial type	1.8e-193	P|PF03219	TLC ATP/ADP transporter	1.6e-183	P|COG3202	NTT1|ATP:ADP antiporter activity	2.26e-282	P|Plastid		S=0.275	P|mTP	CS pos: 54-55. TLY-AT. Pr: 0.8385	0.195727
Pca_6p08530	33.2686	11.3757	1.40265	3.60894e-06	1|K00612-EC:2.1.3.-	carbamoyltransferase	6.6e-123	P|IPR043129;IPR038152;IPR018247;IPR031730;IPR003696	ATPase, nucleotide binding domain;Carbamoyltransferase, C-terminal domain superfamily;EF-Hand 1, calcium-binding site;Carbamoyltransferase, C-terminal;Carbamoyltransferase	4.53E-10;5.8E-55;-;6.7E-49;2.8E-9	P|PF16861;PF02543	Carbamoyltransferase C-terminus;Carbamoyltransferase N-terminus	6.7E-49;2.8E-9	P|COG2192	NA|Carbamoyltransferase C-terminus	3.01e-252	P|Extracellular	Signal peptide	S=0.397	P|SP	CS pos: 17-18. SRA-LA. Pr: 0.7285	0.174171
Pca_5p11880	56.7097	12.0728	1.65868	3.70788e-06													P|Extracellular|Cell membrane		S=0.265;0.405	P|SP	CS pos: 17-18. AVA-QY. Pr: 0.6220	3e-06
Pca_6p12620	66.8458	29.1728	1.19569	3.70788e-06				P|IPR037197;IPR004170;IPR009836	WWE domain superfamily;WWE domain;Glycine-rich domain-containing protein-like	1.01E-6;2.6E-8;5.3E-54	P|PF02825;PF07173	WWE domain;Glycine-rich domain-containing protein-like	2.6E-8;7.7E-21	P|28JC1	NA|cellular response to osmotic stress	1.74e-55	P|Cytoplasm		S=0.388
Pca_3p09910	14.6458	4.39773	1.35818	3.74902e-06	P|K14857-EC:2.1.1.-	AdoMet-dependent rRNA methyltransferase SPB1	4.6e-210	P|IPR029063;IPR002877;IPR015507;IPR012920;IPR024576	S-adenosyl-L-methionine-dependent methyltransferase superfamily;Ribosomal RNA methyltransferase, FtsJ domain;Ribosomal RNA large subunit methyltransferase E;Ribosomal RNA methyltransferase, SPB1-like, C-terminal;Ribosomal RNA methyltransferase Spb1, domain of unknown function DUF3381	3.45E-29;1.3E-52;28.139381;4.6E-53;9.4E-30	P|PF01728;PF07780;PF11861	FtsJ-like methyltransferase;Spb1 C-terminal domain;Domain of unknown function (DUF3381)	1.3E-52;4.6E-53;9.4E-30	P|COG0293	SPB1|Belongs to the class I-like SAM-binding methyltransferase superfamily. RNA methyltransferase RlmE family. SPB1 subfamily	0	P|Nucleus	Nuclear localization signal	S=0.131
Pca_5p12010	81.334	15.8827	1.47785	3.82552e-06				P|IPR000232;IPR036388;IPR027725;IPR036390	Heat shock factor (HSF)-type, DNA-binding;Winged helix-like DNA-binding domain superfamily;Heat shock transcription factor family;Winged helix DNA-binding domain superfamily	0.0029;5.6E-13;1.2E-9;4.22E-9	P|PF00447	HSF-type DNA-binding	5.1e-12	P|2CYTH	NA|Sodium/hydrogen exchanger family	1.78e-18	P|Nucleus	Nuclear localization signal|Nuclear export signal	S=0.041
Pca_2p10670	16.8571	5.73233	1.37691	3.82552e-06				3|IPR042098;IPR003819	Taurine dioxygenase TauD-like superfamily;TauD/TfdA-like domain	2.7E-35;1.7E-25	3|PF02668	Taurine catabolism dioxygenase TauD, TfdA family	1.7e-25	3|COG2175	NA|Taurine catabolism dioxygenase TauD, TfdA family	9.97e-24	P|Extracellular		S=0.427
Pca_1p30110	26.5653	10.7208	1.22419	3.82552e-06	P|K02355	elongation factor G	0	P|IPR009022;IPR005517;IPR000640;IPR027417;IPR041095;IPR014721;IPR004540;IPR000795;IPR005225;IPR020568;IPR031157;IPR004161;IPR035647;IPR009000	Elongation factor G, domain III;Translation elongation factor EFG/EF2, domain IV;Elongation factor EFG, domain V-like;P-loop containing nucleoside triphosphate hydrolase;Elongation Factor G, domain II;Ribosomal protein S5 domain 2-type fold, subgroup;Translation elongation factor EFG/EF2;Translational (tr)-type GTP-binding domain;Small GTP-binding protein domain;Ribosomal protein S5 domain 2-type…	1.28584E-38;2.4E-51;5.2E-30;7.1E-105;1.4E-30;3.7E-70;100.202972;3.2E-60;1.5E-24;1.42E-35;-;1.6E-14;6.47E-20;5.52E-27	P|PF00679;PF14492;PF00009;PF03764;PF03144	Elongation factor G C-terminus;Elongation Factor G, domain III;Elongation factor Tu GTP binding domain;Elongation factor G, domain IV;Elongation factor Tu domain 2	4.0E-24;1.4E-30;3.2E-60;1.6E-38;1.6E-14	P|COG0480	MEFG|translation elongation factor activity	0	P|Mitochondrion	Mitochondrial transit peptide	S=0.161	P|mTP	CS pos: 26-27. RAL-SA. Pr: 0.4249	0.013849
Pca_6p11890	12.5221	4.76893	1.22723	4.073e-06	1|K14832	ribosome biogenesis protein MAK21	8.2e-159	P|IPR005612;IPR040155;IPR016024;IPR011989	CCAAT-binding factor;CEBPZ/Mak21-like;Armadillo-type fold;Armadillo-like helical	2.5E-19;2.1E-141;8.06E-12;1.9E-6	P|PF03914	CBF/Mak21 family	2.5e-19	P|COG5593	CEBPZ|CCAAT enhancer binding protein (C EBP), zeta	1.56e-75	P|Nucleus	Nuclear localization signal	S=0.086
Pca_6p06850	30.4793	9.50669	1.42798	4.4722e-06													P|Nucleus		S=0.547
Pca_2p20360	351.594	124.536	1.31802	4.53505e-06	3|K12275	translocation protein SEC62	1.3e-33	3|IPR004728	Translocation protein Sec62	2.2e-38	3|PF03839	Translocation protein Sec62	1.4e-25	P|COG5232	SEC62|posttranslational protein targeting to endoplasmic reticulum membrane	7.47e-81	P|Endoplasmic reticulum	Signal peptide|Transmembrane domain	S=0.103
Pca_3p22610	11.2932	5.65163	1.09617	4.53505e-06				P|IPR006593;IPR005018;IPR045266	Cytochrome b561/ferric reductase transmembrane;DOMON domain;Copper-dependent monooxygenases, DOMON domain	19.346581;10.286021;9.70334E-14	P|PF03188	Eukaryotic cytochrome b561	6.8e-14	P|COG0471	NA|DOMON domain-containing protein	9.15e-75	P|Extracellular	Signal peptide|Transmembrane domain	S=0.404	P|SP	CS pos: 22-23. AHA-YP. Pr: 0.7540	0.028507
Pca_3p09900	34.1806	12.0745	1.27489	4.59603e-06	1|K15272	solute carrier family 35 (UDP-sugar transporter), member A1/2/3	6e-69	P|IPR007271	Nucleotide-sugar transporter	1.2e-46	P|PF04142	Nucleotide-sugar transporter	1.2e-46	P|COG0697	NA|pyrimidine nucleotide-sugar transmembrane transporter activity	2.7e-23	P|Plastid		S=0.535	P|mTP	CS pos: 31-32. PRF-AP. Pr: 0.4396	0.560592
Pca_2p07880	16.5486	5.77345	1.39294	4.84562e-06	P|K01915-EC:6.3.1.2	glutamine synthetase	3.6e-32	P|IPR040577;IPR022147;IPR008146;IPR014746;IPR027303	Glutamine synthetase, C-terminal;Glutamine synthetase type III N-terminal;Glutamine synthetase, catalytic domain;Glutamine synthetase/guanido kinase, catalytic domain;Glutamine synthetase, glycine-rich site	7.0E-32;9.3E-35;46.67886;1.28E-57;-	P|PF18318;PF12437;PF00120	Glutamine synthetase C-terminal domain;Glutamine synthetase type III N terminal;Glutamine synthetase, catalytic domain	7.0E-32;9.3E-35;2.7E-15	P|COG3968	GLNA|Glutamine synthetase type III N terminal	0	P|Cytoplasm		S=0.364
Pca_2p25610	23.1397	8.26704	1.29336	5.03234e-06	P|K05337	ferredoxin	2.4e-16	P|IPR001080;IPR017896	3Fe-4S ferredoxin;4Fe-4S ferredoxin-type, iron-sulphur binding domain	4.2E-5;7.777171	P|PF13370	4Fe-4S single cluster domain of Ferredoxin I	9.7e-15	P|COG0024	NA|metalloexopeptidase activity	1.02e-82	P|Plastid		S=0.396
Pca_1p11100	15.7043	5.10617	1.34001	5.35701e-06				P|IPR001041;IPR036010;IPR001055;IPR012675	2Fe-2S ferredoxin-type iron-sulfur binding domain;2Fe-2S ferredoxin-like superfamily;Adrenodoxin;Beta-grasp domain superfamily	1.9E-14;2.69E-29;1.5E-9;1.9E-40	P|PF00111	2Fe-2S iron-sulfur cluster binding domain	1.9e-14	P|COG0633	FDX1|2 iron, 2 sulfur cluster binding	2.8e-34	P|Mitochondrion	Mitochondrial transit peptide	S=0.162	1|mTP	CS pos: 90-91. RRF-AD. Pr: 0.8187	0.054736
Pca_5p00810	4.85648	1.94917	1.25489	5.47936e-06	P|K14809-EC:3.6.4.13	ATP-dependent RNA helicase DDX55/SPB4	9.8e-180	P|IPR011545;IPR027417;IPR001650;IPR025313;IPR014001	DEAD/DEAH box helicase domain;P-loop containing nucleoside triphosphate hydrolase;Helicase, C-terminal;Domain of unknown function DUF4217;Helicase superfamily 1/2, ATP-binding domain	2.3E-39;5.3E-60;17.325729;9.6E-14;26.642551	P|PF00270;PF00271;PF13959	DEAD/DEAH box helicase;Helicase conserved C-terminal domain;Domain of unknown function (DUF4217)	2.3E-39;2.0E-20;9.6E-14	P|COG0513	DDX55|helicase activity	7.94e-195	P|Nucleus	Nuclear localization signal	S=0.113
Pca_6p08410	25.4735	10.766	1.22425	5.49245e-06										2|KOG1584	NA|sulfotransferase activity	1.31e-26	P|Cell membrane	Signal peptide|Transmembrane domain	S=0.284	1|SP	CS pos: 16-17. VST-KV. Pr: 0.2580	0.080205
Pca_5p03360	26.7954	8.65352	1.33835	5.49266e-06				P|IPR000719;IPR017441;IPR011009;IPR008271	Protein kinase domain;Protein kinase, ATP binding site;Protein kinase-like domain superfamily;Serine/threonine-protein kinase, active site	1.3E-65;-;4.72E-84;-	P|PF00069	Protein kinase domain	1.3e-65	P|KOG0594	CDC2|cyclin-dependent protein serine/threonine kinase activity	5.13e-101	P|Cytoplasm|Nucleus	Nuclear localization signal	S=0.468;0.233	3|cTP	CS pos: 35-36. GCM-AE. Pr: 0.5753	0.457343
Pca_4p25100	8.10737	3.36414	1.25942	5.49266e-06				P|IPR001304;IPR016187;IPR016186;IPR032675;IPR001611;IPR043519	C-type lectin-like;C-type lectin fold;C-type lectin-like/link domain superfamily;Leucine-rich repeat domain superfamily;Leucine-rich repeat;Nucleotidyltransferase superfamily	1.1E-13;2.97E-19;7.1E-19;4.4E-15;1.4E-15;1.08E-6	P|PF13855;PF00059	Leucine rich repeat;Lectin C-type domain	1.4E-15;1.1E-11	P|COG2357	NA|protein conserved in bacteria	3.66e-14	P|Endoplasmic reticulum	Signal peptide|Transmembrane domain	S=0.427
Pca_6p08590	152.226	54.0716	1.3327	5.49998e-06				P|IPR002130;IPR023222;IPR044665;IPR029000	Cyclophilin-type peptidyl-prolyl cis-trans isomerase domain;PsbQ-like domain superfamily;Cyclophilin-type peptidyl-prolyl cis-trans isomerase, E. coli cyclophilin A-like;Cyclophilin-like domain superfamily	2.9E-23;2.5E-5;7.9E-83;1.24E-22	P|PF00160	Cyclophilin type peptidyl-prolyl cis-trans isomerase/CLD	2.9e-23	P|COG0652	NA|Cyclophilin type peptidyl-prolyl cis-trans isomerase/CLD	6.04e-102	P|Extracellular|Plastid		S=0.379;0.227	3|luTP	CS pos luTP: 92-93. SLA-AK. Pr: 0.6271; CS pos cTP: 52-53. Pr: 0.7705	0.393676
Pca_6p08190	498.814	116.132	1.45675	5.52179e-06				P|IPR004843;IPR029052	Calcineurin-like phosphoesterase domain, ApaH type;Metallo-dependent phosphatase-like	6.3E-8;2.35E-23	P|PF00149	Calcineurin-like phosphoesterase	6.3e-08	P|28TDQ	NA|-	3.42e-245	P|Extracellular|Plastid		S=0.34;0.322	6|SP	CS pos: 17-18. GNA-FV. Pr: 0.6531	0.027935
Pca_5p21080	126.164	60.5546	1.14246	5.62292e-06										P|2C1G4	NA|-	5.34e-33	P|Plastid		S=0.402	P|mTP	CS pos: 35-36. AAF-SS. Pr: 0.3260	0.222854
Pca_2p17040	21.1722	8.58597	1.17951	6.23127e-06				P|IPR001510;IPR036957	Zinc finger, PARP-type;Zinc finger, PARP-type superfamily	1.7E-14;1.4E-14	P|PF00645	Poly(ADP-ribose) polymerase and DNA-Ligase Zn-finger region	1.7e-14	P|KOG2329	ACER3|N-acylsphingosine amidohydrolase activity	2.82e-17	P|Nucleus	Nuclear localization signal	S=0.345
Pca_6p04460	8.10791	3.89355	1.0419	6.23127e-06				P|IPR011990;IPR002885	Tetratricopeptide-like helical domain superfamily;Pentatricopeptide repeat	7.6E-16;8.725252				P|KOG4197	NA|endonuclease activity	3.1e-119	P|Plastid		S=0.249	P|cTP	CS pos: 70-71. EAL-AT. Pr: 0.1039	0.388321
Pca_6p10400	36.9228	16.3186	1.11521	6.67931e-06				P|IPR001870;IPR013320;IPR003877;IPR043136	B30.2/SPRY domain;Concanavalin A-like lectin/glucanase domain superfamily;SPRY domain;B30.2/SPRY domain superfamily	15.29791;1.98E-14;1.7E-9;6.2E-16	P|PF00622	SPRY domain	1.7e-09				P|Cytoplasm|Extracellular		S=0.339;0.252
Pca_2p21160	22.0927	8.99547	1.17924	6.79665e-06				P|IPR007036	Succinylglutamate desuccinylase/aspartoacylase	2.6e-08	P|PF04952	Succinylglutamate desuccinylase / Aspartoacylase family	2.6e-08	P|296NR	NA|-	3.57e-165	P|Cytoplasm|Extracellular	Signal peptide	S=0.477;0.206	1|mTP	CS pos: 38-39. RAY-HI. Pr: 0.4389	0.314267
Pca_6p10160	9.88974	3.80861	1.20738	7.01873e-06							4|PF12796	Ankyrin repeats (3 copies)	7.7e-09	4|COG0666	ANKRD39|ankyrin repeat	7.85e-09	P|Cytoplasm|Extracellular|Mitochondrion		S=0.488;0.204;0.321
Pca_5p15870	98.17	34.7694	1.25732	7.41521e-06	P|K03251	translation initiation factor 3 subunit D	1.1e-211	1|IPR007783	Eukaryotic translation initiation factor 3 subunit D	2.7e-196	P|PF05091	Eukaryotic translation initiation factor 3 subunit 7 (eIF-3)	1.3e-176	P|KOG2479	EIF3D|translation initiation factor activity	2.01e-275	P|Nucleus	Nuclear localization signal	S=0.262	4|SP	CS pos: 28-29. RHG-VD. Pr: 0.2306	0.2811
Pca_2p26900	11.398	4.65197	1.2744	8.0389e-06	P|K08303-EC:3.4.-.-	U32 family peptidase	9.4e-163	P|IPR011060;IPR001539;IPR020988	Ribulose-phosphate binding barrel;Peptidase U32;Peptidase U32, collagenase	4.14E-6;4.2E-15;4.1E-14	P|PF01136;PF12392	Peptidase family U32;Collagenase	4.2E-15;4.1E-14	P|COG0826	PEPU32|Collagenase	0	P|Plastid		S=0.217
Pca_3p18660	106.519	45.258	1.1619	8.09148e-06													P|Nucleus		S=0.52
Pca_2p21470	30.1544	10.8362	1.28309	8.16329e-06				P|IPR036291;IPR016040	NAD(P)-binding domain superfamily;NAD(P)-binding domain	1.46E-23;1.1E-11	P|PF13460	NAD(P)H-binding	1.1e-11	P|COG0702	NA|ubiquinone-6 biosynthetic process	6.89e-38	P|Mitochondrion|Plastid		S=0.371;0.218
Pca_3p19460	14.5633	5.48358	1.24758	8.48755e-06										P|28NK0	NA|-	1.71e-26	P|Endoplasmic reticulum	Transmembrane domain	S=0.291
Pca_4p15750	16.3475	6.05189	1.28503	9.09461e-06				P|IPR001173;IPR029044	Glycosyltransferase 2-like;Nucleotide-diphospho-sugar transferases	2.3E-9;4.5E-8	P|PF13632	Glycosyl transferase family group 2	2.3e-09	1|28MA4	NA|Glycosyl transferase family group 2	1.15e-266	P|Golgi apparatus	Signal peptide|Transmembrane domain	S=0.514
Pca_5p18080	41.8594	18.2633	1.18443	9.38486e-06				P|IPR007739	Rhamnan synthesis F	3.3e-08	P|PF05045	Rhamnan synthesis protein F	3.3e-08	P|2BTJG	NA|-	5.05e-17	P|Extracellular		S=0.242
Pca_3p24860	17.6228	8.07901	1.14944	1.03439e-05				P|IPR026057;IPR029962	PC-Esterase;Trichome birefringence-like family	2.7E-9;2.6E-11	P|PF13839	GDSL/SGNH-like Acyl-Esterase family found in Pmr5 and Cas1p	2.7e-09	P|28K4X	NA|PMR5 N terminal Domain	4.52e-06	P|Extracellular|Golgi apparatus	Signal peptide|Transmembrane domain	S=0.353;0.099	P|SP	CS pos: 35-36. LKA-FA. Pr: 0.2790	0.334738
Pca_4p09800	113.92	43.4765	1.31092	1.06599e-05													P|Endoplasmic reticulum	Signal peptide	S=0.123
Pca_2p16160	87.9184	33.6782	1.29219	1.0827e-05	P|K00485-EC:1.14.13.8 1.8.1.-	dimethylaniline monooxygenase (N-oxide forming) / hypotaurine monooxygenase	3.7e-67	P|IPR036188;IPR000960;IPR020946	FAD/NAD(P)-binding domain superfamily;Flavin monooxygenase FMO;Flavin monooxygenase-like	3.52E-26;4.1E-46;8.3E-12	P|PF00743	Flavin-binding monooxygenase-like	8.3e-12	P|COG2072	NA|N,N-dimethylaniline monooxygenase activity	0	P|Cytoplasm|Endoplasmic reticulum|Golgi apparatus	Transmembrane domain	S=0.48;0.315;0.269
Pca_1p19540	37.376	13.9702	1.22192	1.17448e-05	2|K12845	U4/U6 small nuclear ribonucleoprotein SNU13	1.2e-85	P|IPR002415;IPR018492;IPR004038;IPR029064;IPR004037	H/ACA ribonucleoprotein complex, subunit Nhp2-like;Ribosomal protein L7Ae/L8/Nhp2 family;Ribosomal protein L7Ae/L30e/S12e/Gadd45;50S ribosomal protein L30e-like;Ribosomal protein L7Ae conserved site	7.1E-24;4.4E-20;6.1E-27;2.17E-37;-	P|PF01248	Ribosomal protein L7Ae/L30e/S12e/Gadd45 family	6.1e-27	P|COG1358	NHP2L1|U4atac snRNA binding	3.85e-76	P|Cytoplasm|Nucleus	Nuclear export signal	S=0.336;0.41
Pca_3p06050	31.7649	12.0623	1.21552	1.17448e-05	P|K14844	pumilio homology domain family member 6	1.4e-92	P|IPR012959;IPR040059;IPR011989;IPR016024	CPL domain;Pumilio homologue 3;Armadillo-like helical;Armadillo-type fold	3.9E-8;6.8E-64;3.0E-19;1.38E-23	P|PF08144	CPL (NUC119) domain	3.9e-08	P|KOG2050	PUF8|mRNA binding	5.01e-79	P|Nucleus	Nuclear localization signal	S=0.174
Pca_1p08710	16.7473	5.59482	1.30922	1.20011e-05				P|IPR023395	Mitochondrial carrier domain superfamily	1.6e-15							P|Mitochondrion	Transmembrane domain	S=0.17	2|mTP	CS pos: 45-46. LRY-AY. Pr: 0.3563	0.347296
Pca_6p13640	44.5458	14.818	1.34197	1.21496e-05										P|2C10X	NA|-	9.38e-16	P|Plastid		S=0.399
Pca_3p03220	11.7833	4.52909	1.29516	1.21496e-05													P|Endoplasmic reticulum	Signal peptide|Transmembrane domain	S=0.102	3|mTP	CS pos: 32-33. HRL-VS. Pr: 0.3469	0.046702
Pca_2p20860	67.1164	15.2734	1.89567	1.22121e-05				P|IPR007318;IPR024960	Phospholipid methyltransferase;Phosphatidyl-N-methylethanolamine/Phosphatidylethanolamine N-methyltransferase	2.1E-7;8.1E-15	P|PF04191	Phospholipid methyltransferase	2.1e-07	P|COG3897	NA|methyltransferase activity	2.96e-33	P|Endoplasmic reticulum		S=0.428	3|cTP	CS pos: 89-90. VHC-AL. Pr: 0.2436	0.239566
Pca_5p22410	46.4116	14.0195	1.2593	1.24035e-05	P|K03235	elongation factor 3	3.5e-255	P|IPR027417;IPR017871;IPR016197;IPR003439;IPR047038;IPR015688;IPR003593	P-loop containing nucleoside triphosphate hydrolase;ABC transporter-like, conserved site;Chromo-like domain superfamily;ABC transporter-like, ATP-binding domain;Elongation Factor 3, chromodomain-like insertion superfamily;Elongation Factor 3, ABC2 domain, chromodomain-like insertion;AAA+ ATPase domain	8.2E-112;-;1.24E-5;3.0E-13;8.2E-112;8.87464E-15;1.0E-4	P|PF00005	ABC transporter	3e-13	P|COG0488	NA|ATPase activity	6.29e-300	P|Cytoplasm	Nuclear localization signal	S=0.259
Pca_2p05570	9.55835	2.99779	1.24764	1.26982e-05													P|Nucleus		S=0.483
Pca_6p03530	20.7543	6.84698	1.25468	1.33451e-05	1|K14847	ribosome production factor 2	2.9e-88	P|IPR007109;IPR039770	Brix domain;Ribosome biogenesis protein Rpf2	2.4E-18;4.9E-72	P|PF04427	Brix domain	2.4e-18	P|COG5106	NA|maturation of LSU-rRNA from tricistronic rRNA transcript (SSU-rRNA, 5.8S rRNA, LSU-rRNA)	1.43e-103	P|Nucleus	Nuclear localization signal	S=0.138
Pca_1p07610	10.106	4.17003	1.13237	1.35793e-05	3|K14569	ribosome biogenesis protein BMS1	0	P|IPR007034;IPR027417;IPR030387;IPR012948;IPR039761	Ribosome biogenesis protein BMS1/TSR1, C-terminal;P-loop containing nucleoside triphosphate hydrolase;Bms1/Tsr1-type G domain;AARP2CN;Ribosome biogenesis protein Bms1/Tsr1	4.9E-101;3.85E-15;16.525404;5.5E-22;2.8E-211	P|PF08142;PF04950	AARP2CN (NUC121) domain;40S ribosome biogenesis protein Tsr1 and BMS1 C-terminal	5.5E-22;1.1E-71	P|COG5192	BMS1|U3 snoRNA binding	0	P|Nucleus	Nuclear localization signal	S=0.197
Pca_3p04530	66.7356	31.6579	1.14704	1.38092e-05				P|IPR006615;IPR018200;IPR016197;IPR035927;IPR001394;IPR028889;IPR038765	Peptidase C19, ubiquitin-specific peptidase, DUSP domain;Ubiquitin specific protease, conserved site;Chromo-like domain superfamily;DUSP-like superfamily;Peptidase C19, ubiquitin carboxyl-terminal hydrolase;Ubiquitin specific protease domain;Papain-like cysteine peptidase superfamily	4.5E-15;-;1.51E-8;1.2E-23;5.2E-77;50.746487;3.53E-97	P|PF06337;PF00443	DUSP domain;Ubiquitin carboxyl-terminal hydrolase	4.5E-15;5.2E-77	P|COG5560	NA|ubiquitinyl hydrolase activity	6.01e-217	P|Cytoplasm	Nuclear localization signal	S=0.311
Pca_2p20260	233.579	71.5111	1.33624	1.40933e-05				P|IPR007378	Tic22-like	4.4e-13							P|Extracellular	Signal peptide	S=0.207	P|mTP	CS pos: 40-41. WGF-GK. Pr: 0.1571	0.155281
Pca_2p28020	21.2145	7.94302	1.26427	1.61488e-05				P|IPR027417	P-loop containing nucleoside triphosphate hydrolase	3.3e-06							P|Extracellular	Signal peptide	S=0.177	P|cTP	CS pos: 67-68. LRA-AG. Pr: 0.3301	0.366958
Pca_2p14970	86.2907	38.1916	1.1553	1.61488e-05													P|Cell membrane	Nuclear localization signal	S=0.474
Pca_4p02170	21.5268	7.41921	1.25449	1.65215e-05	P|K04083	molecular chaperone Hsp33	6.2e-76	P|IPR000397;IPR016153;IPR016154	Heat shock protein Hsp33;Heat shock protein Hsp33, N-terminal;Heat shock protein Hsp33, C-terminal	1.0E-55;2.09E-38;1.7E-13	P|PF01430	Hsp33 protein	2.4e-58	P|COG1281	NA|Hsp33 protein	2.09e-128	P|Plastid		S=0.255	P|mTP	CS pos: 42-43. RRA-LK. Pr: 0.3062	0.423725
Pca_5p22080	16.2573	5.59401	1.2125	1.65215e-05				P|IPR042098;IPR003819	Taurine dioxygenase TauD-like superfamily;TauD/TfdA-like domain	6.8E-52;4.1E-37	P|PF02668	Taurine catabolism dioxygenase TauD, TfdA family	4.1e-37	P|COG2175	NA|Taurine catabolism dioxygenase TauD, TfdA family	1.3e-142	P|Extracellular	Signal peptide	S=0.195	P|SP	CS pos: 20-21. SAA-EK. Pr: 0.6790	0.407624
Pca_5p01080	4.43603	1.4877	1.34762	1.75311e-05										P|2BX5V	NA|-	7.11e-66	P|Plastid		S=0.376	P|cTP	CS pos: 35-36. ARR-AT. Pr: 0.3374	0.420205
Pca_3p01580	18.3031	6.70474	1.29479	1.79107e-05				P|IPR036770;IPR002110	Ankyrin repeat-containing domain superfamily;Ankyrin repeat	1.1E-25;12.74284	P|PF12796	Ankyrin repeats (3 copies)	4.2e-13	P|COG0666	NA|spectrin binding	2.21e-22	P|Cytoplasm		S=0.411
Pca_2p20850	121.992	41.5972	1.28462	1.93185e-05				P|IPR000425;IPR034294;IPR023271	Major intrinsic protein;Aquaporin transporter;Aquaporin-like	4.8E-19;2.9E-21;3.01E-34	P|PF00230	Major intrinsic protein	4.8e-19	P|COG0580	NA|water channel activity	3.18e-120	P|Endoplasmic reticulum|Lysosome/Vacuole		S=0.217;0.388	1|mTP	CS pos: 41-42. HRS-KE. Pr: 0.1297	0.464622
Pca_2p11090	35.974	13.6067	1.24978	1.98991e-05				P|IPR004033;IPR029063;IPR023576	UbiE/COQ5 methyltransferase;S-adenosyl-L-methionine-dependent methyltransferase superfamily;UbiE/COQ5 methyltransferase, conserved site	28.689178;3.1E-47;-	P|PF01209	ubiE/COQ5 methyltransferase family	2.7e-45	P|COG2226	NA|2-octaprenyl-6-methoxy-1,4-benzoquinone methylase activity	1.54e-83	P|Plastid		S=0.373
Pca_2p10220	27.834	89.6385	-1.39342	1.98991e-05													P|Cell membrane	Signal peptide|Transmembrane domain	S=0.452	P|SP	CS pos: 17-18. AAA-YE. Pr: 0.9003	0.019001
Pca_3p11790	49.4307	21.2864	1.08319	2.20076e-05				P|IPR037197;IPR004170	WWE domain superfamily;WWE domain	4.97E-11;9.918653	P|PF02825	WWE domain	2.7e-11				P|Cytoplasm		S=0.518
Pca_1p12590	8.31019	3.425	1.15517	2.20527e-05	P|K22905-EC:2.8.2.40	omega-hydroxy-beta-dihydromenaquinone-9 sulfotransferase	6.4e-40	P|IPR027417	P-loop containing nucleoside triphosphate hydrolase	6.1e-81	P|PF13469	Sulfotransferase family	4.8e-34	P|COG0438	NA|Sulfotransferase family	4.33e-43	P|Mitochondrion		S=0.612	1|cTP	CS pos: 52-53. VVA-LR. Pr: 0.4622	0.465966
Pca_2p16460	19.4329	8.36891	1.22101	2.31879e-05				P|IPR000048;IPR032675;IPR001202;IPR001611;IPR006553;IPR000315	IQ motif, EF-hand binding site;Leucine-rich repeat domain superfamily;WW domain;Leucine-rich repeat;Leucine-rich repeat, cysteine-containing subtype;B-box-type zinc finger	7.784801;3.6E-30;11.0535;0.018;18.0;8.730886				P|KOG4341	NA|modulation by host of viral RNA genome replication	8.58e-95	P|Cytoplasm		S=0.339
Pca_2p21560	22.8594	10.3747	1.10957	2.31879e-05				P|IPR000719;IPR002048;IPR011009;IPR008271;IPR011992	Protein kinase domain;EF-hand domain;Protein kinase-like domain superfamily;Serine/threonine-protein kinase, active site;EF-hand domain pair	45.007614;4.2E-11;6.47E-73;-;1.08E-33	P|PF13499;PF00069	EF-hand domain pair;Protein kinase domain	4.2E-11;5.3E-62	P|KOG0032	NA|protein serine/threonine kinase activity	2.5e-222	P|Cell membrane	Nuclear localization signal	S=0.251
Pca_5p11320	47.7113	21.2488	1.11052	2.38436e-05	P|K01881-EC:6.1.1.15;K19055-EC:3.1.1.-	prolyl-tRNA synthetase;Ala-tRNA(Pro) deacylase	3.6e-142;1.5e-28	P|IPR033721;IPR004499;IPR036754;IPR002314;IPR017449;IPR006195;IPR016061;IPR004154;IPR002316;IPR045864;IPR036621;IPR007214	Prolyl-tRNA synthetase, catalytic domain;Proline-tRNA ligase, class IIa, archaeal-type;YbaK/aminoacyl-tRNA synthetase-associated domain superfamily;Aminoacyl-tRNA synthetase, class II (G/ P/ S/T);Prolyl-tRNA synthetase, class II;Aminoacyl-tRNA synthetase, class II;Proline-tRNA ligase, class II, C-terminal;Anticodon-binding;Proline-tRNA ligase, class IIa;Class II Aminoacyl-tRNA synthetase/Biotinyl…	6.78458E-155;36.866482;3.0E-36;2.2E-15;7.1E-29;19.57839;8.0E-24;8.7E-17;3.9E-8;8.02E-66;8.1E-33;2.1E-19	P|PF00587;PF03129;PF09180;PF04073	tRNA synthetase class II core domain (G, H, P, S and T);Anticodon binding domain;Prolyl-tRNA synthetase, C-terminal;Aminoacyl-tRNA editing domain	2.2E-15;8.7E-17;4.1E-22;2.1E-19	P|COG0442	NA|synthetase	0	P|Cytoplasm	Nuclear localization signal	S=0.302	3|mTP	CS pos: 32-33. AKF-AV. Pr: 0.1851	0.377594
Pca_5p03000	9.0174	3.13782	1.28432	2.41531e-05										1|2DN4Z	NA|-	1.04e-18	P|Extracellular	Signal peptide	S=0.075	P|SP	CS pos: 20-21. SLS-VG. Pr: 0.3013	0.344712
Pca_6p14690	15.6941	7.60161	1.0588	2.41531e-05				P|IPR011990;IPR033443;IPR031595;IPR002885	Tetratricopeptide-like helical domain superfamily;Pentacotripeptide-repeat region of PRORP;Protein-only RNase P, C-terminal;Pentatricopeptide repeat	1.3E-23;5.6E-17;6.5E-11;1.7E-4	P|PF17177;PF16953	Pentacotripeptide-repeat region of PRORP;Protein-only RNase P	5.6E-17;6.5E-11	P|KOG2183	NA|endonuclease activity	2.62e-81	P|Extracellular		S=0.595	P|SP	CS pos: 23-24. VRP-KT. Pr: 0.4721	0.317304
Pca_4p03270	23.0507	10.2357	1.09273	2.49475e-05	2|K07304-EC:1.8.4.11	peptide-methionine (S)-S-oxide reductase	2.2e-65	P|IPR036509;IPR002569;IPR001179;IPR046357	Peptide methionine sulphoxide reductase MsrA superfamily;Peptide methionine sulphoxide reductase MsrA domain;FKBP-type peptidyl-prolyl cis-trans isomerase domain;Peptidyl-prolyl cis-trans isomerase domain superfamily	7.98E-56;30.775211;2.0E-4;7.4E-17	P|PF01625	Peptide methionine sulfoxide reductase	1.7e-50	P|COG0225	PMSR1|peptide-methionine (S)-S-oxide reductase activity	3.33e-77	P|Plastid		S=0.359	P|SP	CS pos: 19-20. CHA-FA. Pr: 0.5271	0.33661
Pca_5p18160	57.1864	22.752	1.20019	2.50111e-05	3|K05794	tellurite resistance protein TerC	9.5e-111	P|IPR022369;IPR005496	Integral membrane protein TerC, riboswitch-linked;Integral membrane protein TerC	2.8E-95;2.2E-47	P|PF03741	Integral membrane protein TerC family	2.2e-47	P|COG0861	NA|membrane protein TERC	1.62e-99	P|Plastid		S=0.232
Pca_1p08460	23.4671	63.8442	-1.17063	2.56384e-05													P|Extracellular	Signal peptide	S=0.19
Pca_1p13270	23.5527	11.3461	1.05318	2.80164e-05				P|IPR011992	EF-hand domain pair	8.24e-06							P|Cytoplasm		S=0.319
Pca_3p02330	31.3706	15.2272	1.14063	2.87034e-05	2|K24736	WD repeat-containing protein 1 (actin-interacting protein 1)	1.6e-175	P|IPR019775;IPR001680;IPR036322;IPR020472;IPR015943;IPR024977	WD40 repeat, conserved site;WD40 repeat;WD40-repeat-containing domain superfamily;G-protein beta WD-40 repeat;WD40/YVTN repeat-like-containing domain superfamily;Anaphase-promoting complex subunit 4, WD40 domain	-;4.5E-4;8.97E-50;3.1E-5;5.6E-155;7.8E-9	P|PF12894	Anaphase-promoting complex subunit 4 WD40 domain	7.8e-09	P|KOG0318	AIP1|positive regulation of actin filament depolymerization	5.81e-225	P|Cytoplasm	Nuclear localization signal	S=0.453
Pca_4p25700	444.875	1663.17	-1.4115	2.87034e-05				P|IPR022796;IPR001344	Chlorophyll A-B binding protein;Chlorophyll A-B binding protein, plant and chromista	9.9E-32;2.4E-17	P|PF00504	Chlorophyll A-B binding protein	9.9e-32	P|2CDPH	NA|Chlorophyll A-B binding protein	8.9e-68	P|Plastid		S=0.412	P|mTP	CS pos: 29-30. ARA-SD. Pr: 0.4109	0.586858
Pca_5p03900	22.2615	10.3593	1.02058	2.93343e-05	P|K14415-EC:6.5.1.8	tRNA-splicing ligase RtcB (3'-phosphate/5'-hydroxy nucleic acid ligase)	4.5e-201	P|IPR036025;IPR001233;IPR027513	tRNA-splicing ligase RtcB-like superfamily;RNA-splicing ligase, RtcB;RNA-splicing ligase RtcB homologue, eukaryotic	3.1E-196;1.2E-150;60.918758	P|PF01139	tRNA-splicing ligase RtcB	1.2e-150	P|COG1690	RTCB|RNA ligase (ATP) activity	5.13e-301	P|Cytoplasm|Nucleus		S=0.399;0.349	6|mTP	CS pos: 21-22. LRI-SE. Pr: 0.4661	0.478097
Pca_6p14050	25.3005	10.0517	1.28439	3.24294e-05													P|Extracellular		S=0.517	1|SP	CS pos: 33-34. PIA-IV. Pr: 0.3372	0.387795
Pca_3p21630	64.6669	23.0691	1.27826	3.26256e-05				P|IPR001179;IPR046357	FKBP-type peptidyl-prolyl cis-trans isomerase domain;Peptidyl-prolyl cis-trans isomerase domain superfamily	6.4E-10;1.3E-16	P|PF00254	FKBP-type peptidyl-prolyl cis-trans isomerase	6.4e-10	P|COG0545	NA|histone peptidyl-prolyl isomerization	7.69e-59	P|Plastid		S=0.23	P|mTP	CS pos: 32-33. RRY-DL. Pr: 0.5040	0.187568
Pca_4p10090	109.78	51.0987	1.07971	3.26256e-05										P|COG2273	NA|alpha beta	1.27e-28	P|Extracellular	Signal peptide	S=0.069
Pca_1p05610	9.05602	3.03129	1.29441	3.29788e-05				P|IPR044861;IPR026992;IPR005123;IPR027443	Isopenicillin N synthase-like, Fe(2+) 2OG dioxygenase domain;Non-haem dioxygenase N-terminal domain;Oxoglutarate/iron-dependent dioxygenase;Isopenicillin N synthase-like superfamily	1.6E-8;8.7E-16;9.538495;5.4E-64	P|PF03171;PF14226	2OG-Fe(II) oxygenase superfamily;non-haem dioxygenase in morphine synthesis N-terminal	1.6E-8;8.7E-16	P|COG3491	NA|oxidoreductase activity	2.09e-157	P|Cytoplasm		S=0.335
Pca_6p07720	51.7798	24.118	1.14149	3.33597e-05				P|IPR001932;IPR015655;IPR036457;IPR000222	PPM-type phosphatase-like domain;Protein phosphatase 2C family;PPM-type phosphatase-like domain superfamily;PPM-type phosphatase, divalent cation binding	1.7E-56;1.4E-48;1.6E-68;-	P|PF00481	Protein phosphatase 2C	1.5e-51	P|COG0631	NA|protein serine/threonine phosphatase activity	6.99e-103	P|Cytoplasm	Nuclear localization signal	S=0.15
Pca_5p08740	287.866	124.649	1.1506	3.34015e-05				P|IPR000700;IPR000014;IPR004827;IPR046347;IPR035965	PAS-associated, C-terminal;PAS domain;Basic-leucine zipper domain;Basic-leucine zipper domain superfamily;PAS domain superfamily	10.348162;1.0E-7;3.6E-5;2.04E-5;9.83E-21	P|PF13426	PAS domain	3.4e-16	1|KOG0610	NA|negative regulation of anion channel activity by blue light	2.16e-85	P|Nucleus	Nuclear localization signal	S=0.258
Pca_1p06800	21.2162	10.6856	1.11235	3.34015e-05				P|IPR007685;IPR002912;IPR045865;IPR003607;IPR043519;IPR012675	RelA/SpoT;ACT domain;ACT-like domain;HD/PDEase domain;Nucleotidyltransferase superfamily;Beta-grasp domain superfamily	2.03645E-33;10.707577;7.12E-6;5.34091E-6;1.06E-44;3.1E-6	P|PF13328;PF13291;PF04607	HD domain;ACT domain;Region found in RelA / SpoT proteins	4.6E-48;5.2E-12;1.5E-28	P|COG0317	RSH1|HD domain containing 3	1.04e-237	P|Plastid		S=0.418	P|SP	CS pos: 21-22. ASA-WL. Pr: 0.3619	0.492068
Pca_1p02230	7.97217	2.03752	1.41445	3.40361e-05				P|IPR001763;IPR036873	Rhodanese-like domain;Rhodanese-like domain superfamily	15.738877;1.05E-17	P|PF00581	Rhodanese-like domain	3.5e-09				P|Mitochondrion	Mitochondrial transit peptide	S=0.119	1|mTP	CS pos: 25-26. VRF-AS. Pr: 0.8498	0.036145
Pca_6p02640	4.90561	1.8054	1.19245	3.44905e-05	P|K14808-EC:3.6.4.13	ATP-dependent RNA helicase DDX54/DBP10	5.6e-211	P|IPR000629;IPR014001;IPR011545;IPR012541;IPR027417;IPR001650	ATP-dependent RNA helicase DEAD-box, conserved site;Helicase superfamily 1/2, ATP-binding domain;DEAD/DEAH box helicase domain;DBP10, C-terminal;P-loop containing nucleoside triphosphate hydrolase;Helicase, C-terminal	-;2.8E-41;9.8E-39;3.2E-8;7.11E-54;8.2E-21	P|PF00270;PF08147;PF00271	DEAD/DEAH box helicase;DBP10CT (NUC160) domain;Helicase conserved C-terminal domain	9.8E-39;3.2E-8;2.9E-20	P|COG0513	NA|ATP-dependent RNA helicase activity	8.21e-226	P|Nucleus	Nuclear localization signal	S=0.221
Pca_5p25190	12.9777	5.93311	1.07158	3.49955e-05													P|Cytoplasm	Nuclear localization signal	S=0.465
Pca_6p05720	83.1456	31.3832	1.17531	3.54247e-05													P|Cytoplasm	Nuclear localization signal	S=0.226
Pca_1p12680	17.4856	7.977	1.09017	3.61056e-05	P|K26273	protein strawberry notch	1e-291	P|IPR026937;IPR039187;IPR027417;IPR026741	Strawberry notch, helicase C domain;Strawberry notch, AAA domain;P-loop containing nucleoside triphosphate hydrolase;Protein strawberry notch	3.0E-86;9.1E-113;1.09E-6;3.0E-286	P|PF13871;PF13872	C-terminal domain on Strawberry notch homologue;P-loop containing NTP hydrolase pore-1	3.0E-86;9.1E-113	P|KOG1513	NA|Protein strawberry notch	5.71e-191	P|Nucleus	Nuclear localization signal	S=0.222
Pca_2p27860	2.61319	0.429166	1.36745	3.64379e-05													P|Extracellular	Nuclear localization signal	S=0.456
Pca_5p23960	70.1129	27.1088	1.21569	3.66286e-05				P|IPR036188	FAD/NAD(P)-binding domain superfamily	2.9e-08				P|28PI8	NA|-	6.39e-146	P|Plastid		S=0.36	P|mTP	CS pos: 33-34. TRT-ES. Pr: 0.1236	0.318714
Pca_1p00650	2.78039	5.83672	-1.00621	3.78543e-05				P|IPR002893;IPR024119	Zinc finger, MYND-type;Transcription factor DEAF-1	3.5E-10;3.7E-9	P|PF01753	MYND finger	3.5e-10				P|Cytoplasm		S=0.349
Pca_2p18070	157.149	67.6543	1.0845	3.80894e-05				P|IPR016181	Acyl-CoA N-acyltransferase	2.81e-10							P|Cytoplasm|Nucleus|Extracellular		S=0.39;0.468;0.154	3|mTP	CS pos: 33-34. SRM-AE. Pr: 0.4050	0.502903
Pca_3p21830	7.24267	3.02693	1.23086	3.83366e-05				P|IPR002048;IPR018247;IPR011992	EF-hand domain;EF-Hand 1, calcium-binding site;EF-hand domain pair	9.80142E-16;-;6.7E-17	P|PF13499	EF-hand domain pair	6.9e-11				P|Cytoplasm	Nuclear localization signal	S=0.251
Pca_6p07010	16.6455	6.27871	1.21853	3.83366e-05	P|K03521	electron transfer flavoprotein beta subunit	6.7e-105	P|IPR014729;IPR012255;IPR014730;IPR033948	Rossmann-like alpha/beta/alpha sandwich fold;Electron transfer flavoprotein, beta subunit;Electron transfer flavoprotein, alpha/beta-subunit, N-terminal;Electron transfer flavoprotein, beta subunit, N-terminal	2.2E-92;8.7E-96;2.4E-48;2.151E-86	P|PF01012	Electron transfer flavoprotein domain	2.4e-48	P|COG2086	ETFB|electron transfer activity	5.23e-135	P|Mitochondrion	Mitochondrial transit peptide	S=0.219	4|cTP	CS pos: 30-31. LRA-AG. Pr: 0.2298	0.417734
Pca_2p04810	8.88881	21.7632	-1.12447	3.8862e-05										P|2E66V	NA|-	3.28e-36	P|Lysosome/Vacuole		S=0.342
Pca_6p06320	14.6821	4.85213	1.32461	4.17826e-05				P|IPR041569;IPR039812;IPR003959;IPR003593;IPR027417	AAA ATPase, AAA+ lid domain;Vesicle-fusing ATPase;ATPase, AAA-type, core;AAA+ ATPase domain;P-loop containing nucleoside triphosphate hydrolase	1.1E-6;2.2E-84;6.1E-28;5.4E-14;9.4E-44	P|PF17862;PF00004	AAA+ lid domain;ATPase family associated with various cellular activities (AAA)	1.1E-6;6.1E-28	P|COG0464	NA|SNARE complex disassembly	7.13e-135	P|Plastid		S=0.562	3|mTP	CS pos: 41-42. CTA-AE. Pr: 0.1021	0.433426
Pca_1p12640	12.3381	4.64081	1.23501	4.41132e-05				P|IPR013517;IPR011050;IPR028994;IPR013519	FG-GAP repeat;Pectin lyase fold/virulence factor;Integrin alpha, N-terminal;Integrin alpha beta-propellor	2.4E-11;2.92E-17;3.7E-14;1.2	2|PF14312	FG-GAP repeat	5.6e-16	P|2E3BA	NA|FG-GAP repeat	1.9e-71	P|Extracellular	Signal peptide	S=0.198	P|SP	CS pos: 29-30. VQA-HE. Pr: 0.6907	0.251965
Pca_3p16220	32.6804	15.3842	1.08413	4.41132e-05	2|K15276	solute carrier family 35 (adenosine 3'-phospho 5'-phosphosulfate transporter), member B2	7.8e-122	2|IPR013657	SLC35B1-4/HUT1	6.5e-78	P|PF08449	UAA transporter family	2.1e-53	P|COG0697	SLC35B2|UDP-galactose transmembrane transporter activity	1.21e-205	P|Golgi apparatus	Signal peptide|Transmembrane domain	S=0.331
Pca_4p10660	32.1105	13.8407	1.09496	4.49373e-05				P|IPR027417;IPR011545;IPR014001;IPR007502;IPR001650;IPR002464	P-loop containing nucleoside triphosphate hydrolase;DEAD/DEAH box helicase domain;Helicase superfamily 1/2, ATP-binding domain;Helicase-associated domain;Helicase, C-terminal;DNA/RNA helicase, ATP-dependent, DEAH-box type, conserved site	3.5E-40;1.7E-6;4.6E-13;0.0038;7.2E-12;-	P|PF00270;PF00271	DEAD/DEAH box helicase;Helicase conserved C-terminal domain	1.7E-6;7.2E-12	P|COG1643	NA|helicase activity	3.26e-258	P|Cytoplasm|Nucleus	Nuclear localization signal	S=0.517;0.469
Pca_2p24660	19.5375	9.35703	1.07487	4.64778e-05				P|IPR001609;IPR000007;IPR036961;IPR027417;IPR025659	Myosin head, motor domain;Tubby, C-terminal;Kinesin motor domain superfamily;P-loop containing nucleoside triphosphate hydrolase;Tubby-like, C-terminal	1.5E-124;1.4E-18;3.1E-132;2.05E-136;4.2E-21	P|PF00063;PF01167	Myosin head (motor domain);Tub family	1.5E-124;1.4E-18	P|COG5022	NA|motor activity	1.55e-130	P|Cytoplasm	Nuclear localization signal	S=0.358
Pca_2p23500	7.38587	2.38741	1.21906	4.86158e-05										P|2D5NP	NA|-	4.96e-69	P|Extracellular	Signal peptide	S=0.278	P|cTP	CS pos: 59-60. AFA-DA. Pr: 0.1049	0.073009
Pca_4p06360	22.5919	11.2912	1.03388	4.92025e-05										P|COG1310	NA|metallopeptidase activity	2.42e-08	P|Nucleus	Nuclear localization signal	S=0.253
Pca_4p11690	12.2689	5.45544	1.0616	5.04963e-05	P|K14521-EC:2.3.1.-	N-acetyltransferase 10	0	P|IPR007807;IPR013562;IPR000182;IPR033688;IPR027417;IPR027992;IPR032672	Helicase domain;tRNA(Met) cytidine acetyltransferase TmcA, N-terminal;GNAT domain;RNA cytidine acetyltransferase NAT10;P-loop containing nucleoside triphosphate hydrolase;Possible tRNA binding domain;TmcA/NAT10/Kre33	4.8E-56;4.4E-57;7.0E-87;23.122372;2.98E-6;1.8E-44;0.0	P|PF05127;PF08351;PF13718;PF13725	Helicase;tRNA(Met) cytidine acetyltransferase TmcA, N-terminal;GNAT acetyltransferase 2;Possible tRNA binding domain	4.8E-56;4.4E-57;7.0E-87;1.8E-44	P|COG1038	NAT10|tRNA N-acetyltransferase activity	0	P|Nucleus	Nuclear localization signal	S=0.14
Pca_6p08400	155.137	73.1747	1.02493	5.22092e-05				P|IPR036612;IPR004087;IPR004088	K Homology domain, type 1 superfamily;K Homology domain;K Homology domain, type 1	1.61E-13;2.5E-8;3.2E-16	P|PF00013	KH domain	3.2e-16	P|KOG2191	NA|K homology RNA-binding domain	1.01e-24	P|Cytoplasm|Nucleus	Nuclear localization signal	S=0.436;0.467
Pca_2p20370	84.3981	34.8113	1.15307	5.2671e-05													P|Cytoplasm|Nucleus	Nuclear localization signal	S=0.512;0.254	1|cTP	CS pos: 83-84. WAR-AT. Pr: 0.3778	0.233881
Pca_2p26790	8.52049	4.16254	1.14796	5.2671e-05	P|K06917-EC:2.9.1.3	tRNA 2-selenouridine synthase	3.3e-99	P|IPR036873;IPR017582;IPR001763;IPR014952	Rhodanese-like domain superfamily;tRNA 2-selenouridine synthase;Rhodanese-like domain;Protein of unknown function DUF1823	4.1E-34;1.0E-84;14.464849;1.1E-35	P|PF00581;PF08853	Rhodanese-like domain;Domain of unknown function (DUF1823)	9.9E-9;1.1E-35	P|COG2603	NA|Rhodanese Homology Domain	1.67e-180	P|Plastid		S=0.284	5|mTP	CS pos: 65-66. VRR-EA. Pr: 0.2262	0.495073
Pca_4p23040	12.632	3.88824	1.24167	5.4974e-05													P|Cytoplasm		S=0.521	6|SP	CS pos: 30-31. GDA-SL. Pr: 0.7196	0.266128
Pca_4p06920	16.0054	4.11211	1.65854	5.50414e-05													P|Mitochondrion		S=0.234
Pca_2p21170	19.8769	9.36238	1.05667	5.50414e-05	2|K15277	solute carrier family 35 (adenosine 3'-phospho 5'-phosphosulfate transporter), member B3	3.4e-71	2|IPR013657	SLC35B1-4/HUT1	1.1e-56	P|PF08449	UAA transporter family	4.9e-47	P|COG0697	SLC35B3|3'-phosphoadenosine 5'-phosphosulfate transmembrane transporter activity	3.09e-42	P|Golgi apparatus	Transmembrane domain	S=0.31
Pca_2p19590	242.935	90.0777	1.24394	5.70603e-05													P|Nucleus	Nuclear localization signal	S=0.347	4|SP	CS pos: 40-41. VLA-RI. Pr: 0.9023	0.441772
Pca_2p30710	15.6549	7.19559	1.09967	5.74909e-05				P|IPR046342;IPR000644	CBS domain superfamily;CBS domain	2.88E-18;8.68361	P|PF00571	CBS domain	6.7e-07	P|COG2905	NA|Domain in cystathionine beta-synthase and other proteins.	8.95e-07	P|Mitochondrion	Mitochondrial transit peptide	S=0.271	P|mTP	CS pos: 11-12. RGL-SA. Pr: 0.3643	0.34855
Pca_6p12280	2.00813	6.16273	-1.28582	5.74909e-05				P|IPR036770;IPR002110	Ankyrin repeat-containing domain superfamily;Ankyrin repeat	3.0E-11;2.2E-5							P|Cytoplasm		S=0.541
Pca_3p06040	41.2382	20.1601	1.07117	6.0022e-05				P|IPR001849	Pleckstrin homology domain	6.7185							P|Cytoplasm|Cell membrane	Nuclear localization signal	S=0.412;0.435	2|mTP	CS pos: 53-54. XLY-TE. Pr: 0.3981	0.477164
Pca_2p17350	34.128	14.5394	1.09651	6.01707e-05													P|Nucleus	Nuclear localization signal	S=0.16
Pca_1p11120	154.913	41.1916	1.30954	6.13592e-05	P|K25656	cryptochrome	1.6e-197	P|IPR014729;IPR036155;IPR005101;IPR036134;IPR002081;IPR006050;IPR018394;IPR014133	Rossmann-like alpha/beta/alpha sandwich fold;Cryptochrome/photolyase, N-terminal domain superfamily;Cryptochrome/DNA photolyase, FAD-binding domain;Cryptochrome/DNA photolyase, FAD-binding domain-like superfamily;Cryptochrome/DNA photolyase class 1;DNA photolyase, N-terminal;Cryptochrome/DNA photolyase class 1, conserved site, C-terminal;Cryptochrome DASH	1.4E-36;7.59E-33;2.0E-50;7.19E-79;7.9E-119;2.8E-31;-;5.5E-148	P|PF03441;PF00875	FAD binding domain of DNA photolyase;DNA photolyase	2.0E-50;2.8E-31	P|COG0415	DASH|DNA photolyase activity	2.01e-241	P|Extracellular		S=0.533	P|mTP	CS pos: 32-33. SAM-AS. Pr: 0.2981	0.035631
Pca_3p07700	21.516	7.89586	1.22837	6.17632e-05				2|IPR011990	Tetratricopeptide-like helical domain superfamily	1.1e-09				P|2EAA0	NA|-	2.21e-54	P|Extracellular		S=0.499	2|luTP	CS pos luTP: 84-85. AYA-ID. Pr: 0.8328; CS pos cTP: 51-52. Pr: 0.1210	0.279358
Pca_5p07790	38.4504	16.6757	1.09128	6.29143e-05	P|K07509-EC:2.3.1.16	acetyl-CoA acyltransferase	2.4e-189	P|IPR020617;IPR016039;IPR002155;IPR020613;IPR020616	Thiolase, C-terminal;Thiolase-like;Thiolase;Thiolase, conserved site;Thiolase, N-terminal	1.3E-42;1.01E-57;4.5E-119;-;3.7E-70	P|PF02803;PF00108	Thiolase, C-terminal domain;Thiolase, N-terminal domain	1.3E-42;3.7E-70	P|COG0183	HADHB|long-chain-3-hydroxyacyl-CoA dehydrogenase activity	2.99e-224	P|Mitochondrion	Mitochondrial transit peptide	S=0.142	P|mTP	CS pos: 11-12. RGL-ST. Pr: 0.3929	0.012055
Pca_3p16920	108.571	49.5729	1.04199	6.49261e-05	2|K01611-EC:4.1.1.50	S-adenosylmethionine decarboxylase	9.5e-96	P|IPR001985;IPR018166;IPR016067	S-adenosylmethionine decarboxylase;S-adenosylmethionine decarboxylase, conserved site;S-adenosylmethionine decarboxylase, core	1.9E-77;-;1.18E-86	P|PF01536	Adenosylmethionine decarboxylase	4.7e-89	P|KOG0788	AMD1|S-adenosylmethioninamine biosynthetic process	5.81e-175	P|Cytoplasm		S=0.316
Pca_4p17030	21.3695	10.9117	1.02753	7.10107e-05				P|IPR012674;IPR022017	Calycin;Domain of unknown function DUF3598, Biogenesis factor required for ATP synthase 1-like	1.2E-6;1.3E-9	P|PF12204	Domain of unknown function (DUF3598)	1.3e-09				P|Extracellular		S=0.352	P|mTP	CS pos: 70-71. VQS-AS. Pr: 0.1549	0.349764
Pca_1p20550	3.9969	10.225	-1.13653	7.61547e-05													P|Nucleus	Nuclear localization signal	S=0.387
Pca_6p08230	47.7534	22.66	1.03645	7.67755e-05				P|IPR036249;IPR013766	Thioredoxin-like superfamily;Thioredoxin domain	4.12E-8;10.423616				P|2E5JJ	NA|Thioredoxin	1.28e-06	P|Extracellular	Signal peptide	S=0.369	4|cTP	CS pos: 55-56. SRS-AS. Pr: 0.0999	0.446038
Pca_5p17530	97.5739	37.4457	1.2233	7.89069e-05	1|K00830-EC:2.6.1.44 2.6.1.45 2.6.1.51	alanine-glyoxylate transaminase / serine-glyoxylate transaminase / serine-pyruvate transaminase	1.1e-162	P|IPR020578;IPR015421;IPR015424;IPR015422;IPR000192	Aminotransferase class-V, pyridoxal-phosphate binding site;Pyridoxal phosphate-dependent transferase, major domain;Pyridoxal phosphate-dependent transferase;Pyridoxal phosphate-dependent transferase, small domain;Aminotransferase class V domain	-;5.1E-146;2.04E-103;5.1E-146;1.2E-35	P|PF00266	Aminotransferase class-V	1.2e-35	P|COG0075	AGXT|serine-pyruvate transaminase activity	1.06e-270	P|Mitochondrion	Mitochondrial transit peptide	S=0.082	P|mTP	CS pos: 15-16. TRQ-AS. Pr: 0.1654	0.262585
Pca_4p11190	10.5216	4.61726	1.20538	8.10652e-05				P|IPR000008;IPR035892;IPR043472;IPR002589;IPR001452;IPR036028	C2 domain;C2 domain superfamily;Macro domain-like;Macro domain;SH3 domain;SH3-like domain superfamily	19.384039;7.29E-17;1.85E-30;3.8E-22;12.624199;9.43E-6	P|PF00168;PF01661	C2 domain;Macro domain	5.5E-17;3.8E-22	P|KOG1030	NA|GTPase activator activity	1.63e-59	P|Cytoplasm		S=0.392	6|SP	CS pos: 28-29. IAA-GS. Pr: 0.3895	0.480065
Pca_3p13730	6.80801	2.60315	1.17139	8.30248e-05	2|K07300	Ca2+:H+ antiporter	1.7e-131	P|IPR044880;IPR004798;IPR004837;IPR004713	NCX, central ion-binding domain superfamily;Calcium/proton exchanger CAX-like;Sodium/calcium exchanger membrane region;Calcium/proton exchanger	4.8E-15;2.4E-82;1.2E-17;1.1E-106	2|PF01699	Sodium/calcium exchanger protein	9.9e-18	P|COG0387	NA|Belongs to the Ca(2 ) cation antiporter (CaCA) (TC 2.A.19) family	3.12e-83	P|Cell membrane|Lysosome/Vacuole	Transmembrane domain	S=0.366;0.337	2|mTP	CS pos: 75-76. RKM-SE. Pr: 0.1655	0.233941
Pca_3p25460	32.3891	14.5703	1.13121	9.0148e-05				P|IPR005331	Sulfotransferase	4.6e-05							P|Extracellular	Signal peptide	S=0.247
Pca_5p02230	8.25266	1.81504	1.34254	9.08615e-05				P|IPR001763;IPR036873	Rhodanese-like domain;Rhodanese-like domain superfamily	15.738877;1.05E-17	P|PF00581	Rhodanese-like domain	3.5e-09				P|Mitochondrion	Mitochondrial transit peptide	S=0.119	1|mTP	CS pos: 25-26. VRF-AS. Pr: 0.8498	0.036145
Pca_5p24250	55.8173	21.3847	1.17582	9.72015e-05				P|IPR000719;IPR008271;IPR017441;IPR011009	Protein kinase domain;Serine/threonine-protein kinase, active site;Protein kinase, ATP binding site;Protein kinase-like domain superfamily	1.5E-52;-;-;4.15E-58	P|PF00069	Protein kinase domain	1.5e-52	P|KOG4717	NA|protein kinase activity	1.17e-117	P|Cytoplasm	Nuclear localization signal	S=0.286
Pca_5p02730	68.6813	33.3066	1.06554	9.84297e-05													P|Cell membrane		S=0.327	6|mTP	CS pos: 34-35. RRS-LS. Pr: 0.3272	0.468426
Pca_1p27870	42.9883	18.6206	1.09124	9.96275e-05				P|IPR000620	EamA domain	2.4e-10	P|PF00892	EamA-like transporter family	2.4e-10	P|COG0697	NA|EamA-like transporter family	6.04e-26	P|Plastid		S=0.097
Pca_6p04690	51.4668	16.6461	1.21344	9.96897e-05													P|Cytoplasm		S=0.393
Pca_3p03660	13.9212	5.51202	1.08625	9.96897e-05	2|K14573	nucleolar protein 4	2.6e-109	P|IPR000504;IPR035979;IPR012677	RNA recognition motif domain;RNA-binding domain superfamily;Nucleotide-binding alpha-beta plait domain superfamily	15.050424;4.03E-9;1.6E-19	P|PF00076	RNA recognition motif. (a.k.a. RRM, RBD, or RNP domain)	3.3e-13	2|KOG0127	NA|RNA processing	1.49e-44	P|Nucleus	Nuclear localization signal	S=0.083
Pca_2p26500	17.9384	7.43107	1.07153	9.96897e-05	1|K14777-EC:3.6.4.13	ATP-dependent RNA helicase DDX47/RRP3	3.2e-203	P|IPR001650;IPR011545;IPR014001;IPR014014;IPR000629;IPR027417	Helicase, C-terminal;DEAD/DEAH box helicase domain;Helicase superfamily 1/2, ATP-binding domain;RNA helicase, DEAD-box type, Q motif;ATP-dependent RNA helicase DEAD-box, conserved site;P-loop containing nucleoside triphosphate hydrolase	22.593933;6.5E-46;1.9E-53;8.865919;-;5.6E-74	P|PF00270;PF00271	DEAD/DEAH box helicase;Helicase conserved C-terminal domain	6.5E-46;4.4E-27	P|COG0513	DDX47|helicase activity	9.83e-222	P|Nucleus	Nuclear localization signal	S=0.134
Pca_1p06810	37.3568	16.7352	1.06936	0.000100876	2|K03687	molecular chaperone GrpE	4.3e-31	P|IPR013805;IPR009012;IPR000740	GrpE nucleotide exchange factor, coiled-coil;GrpE nucleotide exchange factor, head;GrpE nucleotide exchange factor	4.71E-8;4.32E-14;13.774996	P|PF01025	GrpE	1.2e-31	P|COG0576	grpE|Participates actively in the response to hyperosmotic and heat shock by preventing the aggregation of stress-denatured proteins, in association with DnaK and GrpE. It is the nucleotide exchange factor for DnaK and may function as a thermosensor. Unfolded proteins bind initially to DnaJ	7.98e-15	P|Plastid		S=0.468
Pca_1p04980	164.254	34.2237	1.15141	0.000103177													P|Extracellular		S=0.365	P|SP	CS pos: 16-17. TYA-LT. Pr: 0.3320	0.374508
Pca_5p20990	18.7785	7.19323	1.11163	0.000103377	P|K14824	ribosome biogenesis protein ERB1	6.2e-228	P|IPR001680;IPR028598;IPR012953;IPR015943;IPR036322	WD40 repeat;WD repeat BOP1/Erb1;BOP1, N-terminal domain;WD40/YVTN repeat-like-containing domain superfamily;WD40-repeat-containing domain superfamily	11.878597;1.4E-197;1.3E-75;2.2E-115;3.22E-48	P|PF08145	BOP1NT (NUC169) domain	1.3e-75	P|KOG0650	ERB1|rRNA processing	6.01e-267	P|Nucleus	Nuclear localization signal	S=0.268
Pca_5p11390	48.3416	18.3071	1.22695	0.000106417													P|Nucleus		S=0.382
Pca_4p17920	49.0446	22.7564	1.15527	0.000106417				P|IPR001202;IPR005123;IPR036020;IPR044862;IPR039210	WW domain;Oxoglutarate/iron-dependent dioxygenase;WW domain superfamily;Prolyl 4-hydroxylase alpha subunit, Fe(2+) 2OG dioxygenase domain;2-oxoglutarate and iron-dependent oxygenase domain-containing protein 3	2.6E-5;8.22105;1.63E-7;1.6E-7;1.2E-62	P|PF00397;PF13640	WW domain;2OG-Fe(II) oxygenase superfamily	1.4E-7;1.6E-7	P|2F2FF	NA|2OG-Fe(II) oxygenase superfamily	8.32e-165	P|Extracellular	Signal peptide	S=0.505
Pca_2p26630	30.305	13.5976	1.10199	0.000106499													P|Extracellular	Signal peptide	S=0.153	P|mTP	CS pos: 38-39. AWF-AD. Pr: 0.1708	0.422085
Pca_2p15870	53.5203	21.6205	1.10685	0.000106864	P|K00800-EC:2.5.1.19	3-phosphoshikimate 1-carboxyvinyltransferase	1.2e-166	P|IPR036968;IPR001986;IPR013792;IPR006264;IPR023193	Enolpyruvate transferase domain superfamily;Enolpyruvate transferase domain;RNA 3'-terminal phosphate cyclase/enolpyruvate transferase, alpha/beta;3-phosphoshikimate 1-carboxyvinyltransferase;3-phosphoshikimate 1-carboxyvinyltransferase, conserved site	1.7E-62;2.9E-122;1.44E-110;31.90708;-	P|PF00275	EPSP synthase (3-phosphoshikimate 1-carboxyvinyltransferase)	2.9e-122	P|COG0169	NA|shikimate 3-dehydrogenase (NADP+) activity	1.13e-240	P|Plastid		S=0.367	P|cTP	CS pos: 33-34. TLS-AV. Pr: 0.1909	0.629754
Pca_1p08950	6.14554	17.5614	-1.18023	0.000108869				P|IPR002347;IPR036291	Short-chain dehydrogenase/reductase SDR;NAD(P)-binding domain superfamily	6.1E-10;3.24E-36	P|PF00106	short chain dehydrogenase	3.3e-17	P|COG1028	NA|oxidation-reduction process	3.42e-72	P|Extracellular	Signal peptide	S=0.228	P|mTP	CS pos: 13-14. VRF-AS. Pr: 0.5487	0.04322
Pca_2p31470	17.9591	7.78778	1.16727	0.000109071				P|IPR036259;IPR011701	MFS transporter superfamily;Major facilitator superfamily	3.66E-25;1.1E-11	P|PF07690	Major Facilitator Superfamily	1.1e-11	P|COG0477	im:7160594|transmembrane transport	4.84e-08	P|Lysosome/Vacuole	Transmembrane domain	S=0.475
Pca_5p08060	13.3961	5.36524	1.01937	0.000109722	1|K14823	rRNA-processing protein EBP2	3.9e-54	P|IPR008610	Eukaryotic rRNA processing	4.8e-42	P|PF05890	Eukaryotic rRNA processing protein EBP2	9.4e-41	1|KOG3080	NA|ribosomal large subunit biogenesis	8.68e-61	P|Nucleus	Nuclear localization signal	S=0.133	1|cTP	CS pos: 54-55. LRA-LV. Pr: 0.3651	0.665241
Pca_4p21700	37.626	12.3582	1.23682	0.000113365				P|IPR046336;IPR015947;IPR036047	Lon protease, N-terminal domain superfamily;PUA-like superfamily;F-box-like domain superfamily	8.2E-6;9.94E-9;5.89E-6							P|Cytoplasm		S=0.42
Pca_3p14840	97.6626	40.7376	1.13196	0.000121707				P|IPR021919	Cofactor assembly of complex C subunit B, CCB1	1.4e-46	P|PF12046	Cofactor assembly of complex C subunit B	1.4e-46	P|2AZTV	CCB1|Cofactor assembly of complex C subunit B	1.91e-93	P|Plastid		S=0.21	2|cTP	CS pos: 69-70. ARC-RR. Pr: 0.6730	0.314244
Pca_1p17670	7.24737	3.47983	1.09545	0.000121707				P|IPR002048;IPR018247;IPR011992	EF-hand domain;EF-Hand 1, calcium-binding site;EF-hand domain pair	0.013;-;7.21E-18	P|PF13499	EF-hand domain pair	1.7e-07				P|Cell membrane	Signal peptide|Transmembrane domain	S=0.405	5|cTP	CS pos: 55-56. RGR-VD. Pr: 0.1770	0.456307
Pca_4p24450	16.8616	8.06526	1.0996	0.000122427	P|K03313	Na+:H+ antiporter, NhaA family	3.3e-75	P|IPR013769;IPR016152;IPR004670;IPR023171	Band 3 cytoplasmic domain;Phosphotransferase/anion transporter;Na+/H+ antiporter NhaA;Na+/H+ antiporter domain superfamily	1.7E-11;9.42E-6;1.7E-52;2.0E-93	P|PF07565;PF06965	Band 3 cytoplasmic domain;Na+/H+ antiporter 1	1.7E-11;1.7E-52	P|2D3QN	NA|Na+/H+ antiporter 1	1.23e-210	P|Lysosome/Vacuole	Transmembrane domain	S=0.436
Pca_3p03150	10.2026	4.93267	1.00093	0.000124575	P|K01201-EC:3.2.1.45	glucosylceramidase	1.2e-134	P|IPR033453;IPR013780;IPR033452;IPR017853;IPR001139	Glycosyl hydrolase family 30, TIM-barrel domain;Glycosyl hydrolase, all-beta;Glycosyl hydrolase family 30, beta sandwich domain;Glycoside hydrolase superfamily;Glycoside hydrolase family 30	3.3E-29;7.1E-6;2.2E-6;4.5E-64;1.1E-14	P|PF02055;PF17189	Glycosyl hydrolase family 30 TIM-barrel domain;Glycosyl hydrolase family 30 beta sandwich domain	3.3E-29;2.2E-6	P|COG5520	NA|glucosylceramidase activity	2.29e-241	P|Extracellular	Signal peptide|Transmembrane domain	S=0.322
Pca_5p18120	58.6586	28.6974	1.06482	0.000124675				P|IPR004147;IPR011009	ABC1 atypical kinase-like domain;Protein kinase-like domain superfamily	2.2E-53;4.55E-20	P|PF03109	ABC1 atypical kinase-like domain	2.2e-53	P|COG0661	NA|regulation of tocopherol cyclase activity	1.05e-205	P|Plastid		S=0.434	P|SP	CS pos: 23-24. AET-LS. Pr: 0.4834	0.033035
Pca_3p07330	15.4654	6.73664	1.0587	0.000124991				P|IPR005046;IPR011889	Protein of unknown function DUF285;Bacterial surface protein 26-residue repeat	2.8E-40;7.5E-5	P|PF03382	Mycoplasma protein of unknown function, DUF285	2.8e-40	P|COG4886	NA|Mycoplasma protein of unknown function, DUF285	1.35e-06	P|Extracellular	Signal peptide	S=0.29	P|mTP	CS pos: 50-51. AAF-SE. Pr: 0.3557	0.178547
Pca_5p05260	15.3895	7.32204	1.0769	0.000126036	1|K01834-EC:5.4.2.11	2,3-bisphosphoglycerate-dependent phosphoglycerate mutase	1.5e-80	P|IPR005952;IPR001345;IPR029033;IPR013078	Phosphoglycerate mutase 1;Phosphoglycerate/bisphosphoglycerate mutase, active site;Histidine phosphatase superfamily;Histidine phosphatase superfamily, clade-1	35.107903;-;3.34E-56;5.15315E-35	P|PF00300	Histidine phosphatase superfamily (branch 1)	1.8e-23	P|COG0588	NA|Phosphoglycerate mutase family	3.79e-140	P|Mitochondrion		S=0.4	P|mTP	CS pos: 32-33. LRH-GE. Pr: 0.3128	0.0246
Pca_5p08750	29.4196	12.7821	1.11924	0.000127303													P|Cytoplasm	Nuclear localization signal	S=0.225
Pca_1p16790	15.8108	6.00697	1.19709	0.000128888													P|Cytoplasm		S=0.428
Pca_6p17210	105.701	29.8558	1.26056	0.000130852										4|2EAS1	NA|2Fe-2S iron-sulfur cluster binding domain	1.5e-16	P|Nucleus		S=0.592
Pca_1p24840	85.173	39.3076	1.1525	0.000133201	P|K00574-EC:2.1.1.79;K09701	cyclopropane-fatty-acyl-phospholipid synthase;uncharacterized protein	1.2e-189;5.2e-58	P|IPR029063;IPR005804;IPR010775;IPR036188;IPR036400	S-adenosyl-L-methionine-dependent methyltransferase superfamily;Fatty acid desaturase domain;Protein of unknown function DUF1365;FAD/NAD(P)-binding domain superfamily;Cytochrome b5-like heme/steroid binding domain superfamily	1.43E-59;1.8E-31;1.1E-44;1.3E-25;2.62E-7	P|PF00487;PF07103;PF02353;PF13450	Fatty acid desaturase;Protein of unknown function (DUF1365);Mycolic acid cyclopropane synthetase;NAD(P)-binding Rossmann-like domain	1.8E-31;1.1E-44;8.0E-63;1.6E-17	P|COG2230	NA|lipid biosynthetic process	1.08e-161	P|Endoplasmic reticulum	Transmembrane domain	S=0.412
Pca_4p06570	10.1672	4.65112	1.06064	0.000133201				P|IPR036871;IPR001683;IPR036034;IPR038513	PX domain superfamily;Phox homology;PDZ superfamily;FAIM1 domain superfamily	1.4E-12;6.0E-7;2.7E-6;9.6E-6	P|PF00787	PX domain	6e-07	P|COG0588	NA|regulation of pentose-phosphate shunt	5.73e-89	P|Cytoplasm|Lysosome/Vacuole		S=0.428;0.165
Pca_2p09430	102.5	46.3614	1.05876	0.000138545				P|IPR038377;IPR001734	Sodium/glucose symporter superfamily;Sodium/solute symporter	3.6E-47;16.422548	1|PF00307	Calponin homology (CH) domain	1.5e-10	P|2CN62	NA|Belongs to the sodium solute symporter (SSF) (TC 2.A.21) family	5.13e-314	P|Cell membrane	Transmembrane domain	S=0.433
Pca_6p07840	126.566	53.5631	1.15445	0.00014799										P|COG0204	NA|Phosphate acyltransferases	1.01e-38	P|Endoplasmic reticulum	Signal peptide|Transmembrane domain	S=0.214
Pca_2p11100	26.0083	8.65203	1.181	0.000150492													P|Extracellular		S=0.367	3|mTP	CS pos: 24-25. QCR-AA. Pr: 0.2387	0.256017
Pca_4p02440	12.8781	5.7088	1.12828	0.000154173				P|IPR002921;IPR029058	Fungal lipase-like domain;Alpha/Beta hydrolase fold	1.1E-6;4.2E-11	P|PF01764	Lipase (class 3)	1.1e-06	P|291RW	NA|Lipase (class 3)	1.76e-55	P|Plastid		S=0.366
Pca_2p11260	33.8893	16.5593	1.10821	0.000154173	P|K02548-EC:2.5.1.74	1,4-dihydroxy-2-naphthoate polyprenyltransferase	6.4e-65	P|IPR026046;IPR004657;IPR000537	UbiA prenyltransferase domain containing protein 1;1,4-dihydroxy-2-naphthoate octaprenyltransferase;UbiA prenyltransferase family	2.8E-48;17.610727;6.6E-23	P|PF01040	UbiA prenyltransferase family	6.6e-23	P|COG1575	NA|vitamin K biosynthetic process	9.01e-118	P|Mitochondrion		S=0.528
Pca_1p22640	11.3368	5.16434	1.05712	0.000154173				P|IPR011990;IPR019734	Tetratricopeptide-like helical domain superfamily;Tetratricopeptide repeat	1.6E-12;23.0							P|Cytoplasm		S=0.351
Pca_6p05170	19.5677	9.28231	1.04046	0.000154292													P|Endoplasmic reticulum	Signal peptide	S=0.497	1|SP	CS pos: 24-25. LLG-RD. Pr: 0.7773	0.112214
Pca_1p00770	3.01689	1.15388	1.11073	0.000157421				P|IPR001650;IPR025313;IPR027417	Helicase, C-terminal;Domain of unknown function DUF4217;P-loop containing nucleoside triphosphate hydrolase	2.1E-5;3.9E-17;9.78E-11	1|PF00270	DEAD/DEAH box helicase	2.7e-32	P|COG0513	DDX55|helicase activity	4.22e-67	P|Nucleus	Nuclear localization signal	S=0.234
Pca_2p25220	11.6856	5.26749	1.0243	0.000164257				P|IPR038765;IPR001300;IPR000169;IPR022684	Papain-like cysteine peptidase superfamily;Peptidase C2, calpain, catalytic domain;Cysteine peptidase, cysteine active site;Peptidase C2, calpain family	1.24E-69;1.5E-60;-;9.3E-19	P|PF00648	Calpain family cysteine protease	1.5e-60	P|KOG0045	NA|calcium-dependent cysteine-type endopeptidase activity	3.23e-53	P|Cell membrane|Golgi apparatus	Signal peptide|Transmembrane domain	S=0.286;0.344
Pca_4p10500	20.4351	6.70354	1.20352	0.000165437				P|IPR039261;IPR017927;IPR013112	Ferredoxin-NADP reductase (FNR), nucleotide-binding domain;FAD-binding domain, ferredoxin reductase-type;FAD-binding 8	1.2E-6;8.640783;4.5E-8	P|PF08022	FAD-binding domain	4.5e-08	P|KOG0039	DUOX2|oxidoreductase activity, acting on NAD(P)H, oxygen as acceptor	5.73e-54	P|Endoplasmic reticulum	Signal peptide|Transmembrane domain	S=0.426
Pca_4p08240	512.924	181.464	1.18342	0.000165437	1|K04077-EC:5.6.1.7	chaperonin GroEL	1.5e-265	P|IPR002423;IPR027413;IPR001844;IPR027410;IPR027409	Chaperonin Cpn60/GroEL/TCP-1 family;GroEL-like equatorial domain superfamily;Chaperonin Cpn60/GroEL;TCP-1-like chaperonin intermediate domain superfamily;GroEL-like apical domain superfamily	3.9E-89;1.4E-226;37.995846;7.1E-25;1.4E-226	P|PF00118	TCP-1/cpn60 chaperonin family	3.9e-89	P|COG0459	HSP60|protein refolding	2.46e-257	P|Mitochondrion		S=0.372	P|mTP	CS pos: 19-20. RAM-SG. Pr: 0.4752	0.3237
Pca_4p14540	27.0599	9.70248	1.12746	0.000168095	1|K09522	DnaJ homolog subfamily C member 2	6.3e-121	P|IPR036869;IPR001005;IPR001623;IPR009057;IPR044634	Chaperone J-domain superfamily;SANT/Myb domain;DnaJ domain;Homeobox-like domain superfamily;J-protein Zuotin/DnaJC2	1.96E-18;7.398506;5.39322E-13;3.36E-7;7.6E-108	P|PF00226;PF00249	DnaJ domain;Myb-like DNA-binding domain	7.8E-17;6.5E-6	P|KOG0724	NA|ubiquitin modification-dependent histone binding	7.04e-85	P|Cytoplasm	Nuclear localization signal	S=0.392
Pca_3p15850	61.1101	29.2491	1.04922	0.000168095				P|IPR044861;IPR005123;IPR026992;IPR027443	Isopenicillin N synthase-like, Fe(2+) 2OG dioxygenase domain;Oxoglutarate/iron-dependent dioxygenase;Non-haem dioxygenase N-terminal domain;Isopenicillin N synthase-like superfamily	2.1E-18;11.478513;5.3E-24;1.8E-80	P|PF03171;PF14226	2OG-Fe(II) oxygenase superfamily;non-haem dioxygenase in morphine synthesis N-terminal	2.1E-18;5.3E-24	P|COG3491	NA|oxidoreductase activity	1.18e-148	P|Extracellular	Signal peptide	S=0.235
Pca_2p28320	26.0392	13.8659	1.01804	0.000169065										P|28HYU	NA|-	4.65e-32	P|Extracellular	Signal peptide	S=0.202
Pca_2p18080	80.6418	39.5142	1.03483	0.000170499				P|IPR002048;IPR018247;IPR015757;IPR011992	EF-hand domain;EF-Hand 1, calcium-binding site;Calcineurin B protein;EF-hand domain pair	10.412781;-;7.8E-24;1.63E-27				P|KOG0032	NA|EF hand	8.92e-46	P|Cell membrane		S=0.321
Pca_5p21840	45.9557	16.7217	1.14289	0.000173587				P|IPR002347;IPR023379;IPR042541;IPR036291	Short-chain dehydrogenase/reductase SDR;BART domain;BART domain superfamily;NAD(P)-binding domain superfamily	4.1E-9;7.0E-11;4.2E-14;2.66E-27	P|PF00106;PF11527;PF13561	short chain dehydrogenase;The ARF-like 2 binding protein BART;Enoyl-(Acyl carrier protein) reductase	4.1E-9;7.0E-11;1.0E-11	P|2E33K	NA|KR domain	8.23e-126	P|Plastid		S=0.367
Pca_2p15880	16.6174	8.34384	1.05512	0.000188099				P|IPR024072;IPR002734	Dihydrofolate reductase-like domain superfamily;Bacterial bifunctional deaminase-reductase, C-terminal	8.1E-38;2.1E-31	P|PF01872	RibD C-terminal domain	2.1e-31	P|COG1985	RIB7|RibD C-terminal domain	5.15e-29	P|Cytoplasm		S=0.341
Pca_6p08470	176.425	89.7538	1.01231	0.000188099				P|IPR000742;IPR013111	EGF-like domain;EGF-like domain, extracellular	11.586024;2.6E-6	P|PF07974	EGF-like domain	2.6e-06	P|KOG1218	DKK4|negative regulation of canonical Wnt signaling pathway involved in cardiac muscle cell fate commitment	1.24e-191	P|Extracellular	Signal peptide	S=0.353	P|SP	CS pos: 20-21. LLS-QP. Pr: 0.4937	0.001028
Pca_2p10200	28.1917	12.1202	1.12538	0.00019238				P|IPR003689	Zinc/iron permease	6.5e-13	P|PF02535	ZIP Zinc transporter	6.5e-13	P|COG0428	NA|cellular zinc ion homeostasis	5.84e-57	P|Cell membrane	Signal peptide|Transmembrane domain	S=0.326	3|cTP	CS pos: 59-60. VGC-AA. Pr: 0.6003	0.310608
Pca_2p16490	25.7305	12.0076	1.02036	0.00019238										P|28Q49	NA|-	1.38e-49	P|Cytoplasm	Nuclear localization signal	S=0.47
Pca_5p12830	197.608	86.0487	1.07525	0.000193377				P|IPR036770	Ankyrin repeat-containing domain superfamily	5.53e-13				P|2C0FJ	NA|Ankyrin repeats (many copies)	5.93e-10	P|Nucleus	Nuclear localization signal	S=0.225
Pca_2p29390	27.4616	12.5793	1.01879	0.000199544				P|IPR011547;IPR018490;IPR036513;IPR002645;IPR000595;IPR014710	SLC26A/SulP transporter domain;Cyclic nucleotide-binding domain superfamily;STAS domain superfamily;STAS domain;Cyclic nucleotide-binding domain;RmlC-like jelly roll fold	2.2E-21;3.22E-7;3.73E-5;12.458877;2.32835E-6;6.7E-7	P|PF00916	Sulfate permease family	2.2e-21	P|COG0659	NA|secondary active sulfate transmembrane transporter activity	2.47e-119	P|Lysosome/Vacuole	Transmembrane domain	S=0.506	1|cTP	CS pos: 58-59. VQR-AA. Pr: 0.2390	0.264896
Pca_6p10740	17.411	7.96766	1.07147	0.000199875				P|IPR013328;IPR013131;IPR013118;IPR023027;IPR008927;IPR036291	6-phosphogluconate dehydrogenase, domain 2;Mannitol dehydrogenase, N-terminal;Mannitol dehydrogenase, C-terminal;Mannitol dehydrogenase, conserved site;6-phosphogluconate dehydrogenase-like, C-terminal domain superfamily;NAD(P)-binding domain superfamily	1.2E-44;5.6E-19;4.0E-58;-;8.5E-37;9.05E-68	P|PF01232;PF08125	Mannitol dehydrogenase Rossmann domain;Mannitol dehydrogenase C-terminal domain	5.6E-19;4.0E-58	P|COG1593	NA|mannitol 2-dehydrogenase activity	2.18e-151	P|Cytoplasm	Peroxisomal targeting signal	S=0.306
Pca_3p04200	11.9067	4.64182	1.10766	0.000200292				P|IPR011043;IPR015915	Galactose oxidase/kelch, beta-propeller;Kelch-type beta propeller	6.02E-36;4.6E-24				P|KOG0379	NA|nitrile biosynthetic process	2.23e-83	P|Extracellular	Signal peptide	S=0.312	P|SP	CS pos: 22-23. SWT-KA. Pr: 0.3803	0.299643
Pca_2p11010	15.0772	6.99848	1.36224	0.000200983	P|K07204	regulatory associated protein of mTOR	0	P|IPR029347;IPR015943;IPR001680;IPR011989;IPR004083;IPR016024;IPR036322	Raptor, N-terminal CASPase-like domain;WD40/YVTN repeat-like-containing domain superfamily;WD40 repeat;Armadillo-like helical;Regulatory associated protein of TOR;Armadillo-type fold;WD40-repeat-containing domain superfamily	1.1E-56;5.4E-17;0.32;8.3E-19;0.0;5.76E-23;6.0E-29	P|PF14538	Raptor N-terminal CASPase like domain	1.1e-56	P|KOG1517	NA|Raptor N-terminal CASPase like domain	7.2e-262	P|Cytoplasm		S=0.399
Pca_3p02390	4.57378	1.54227	1.14494	0.000201114				P|IPR001304;IPR016187;IPR016186	C-type lectin-like;C-type lectin fold;C-type lectin-like/link domain superfamily	11.8148;1.01E-11;9.2E-9				P|2ERS8	NA|-	3.71e-27	P|Cell membrane	Signal peptide|Transmembrane domain	S=0.484
Pca_3p14770	7.33038	3.02387	1.08971	0.000207364	1|K07561-EC:2.5.1.108	2-(3-amino-3-carboxypropyl)histidine synthase	2.6e-172	P|IPR042263;IPR042264;IPR016435;IPR042265	Diphthamide synthesis DPH1/DPH2, domain 1;Diphthamide synthesis DPH1/DPH2, domain 2;Diphthamide synthesis DPH1/DPH2;Diphthamide synthesis DPH1/DPH2, domain 3	1.7E-98;1.7E-98;4.2E-100;1.7E-98	P|PF01866	Putative diphthamide synthesis protein	2.1e-102	P|COG1736	DPH1|Required for the first step in the synthesis of diphthamide, a post-translational modification of histidine which occurs in translation elongation factor 2	5.72e-189	P|Cytoplasm	Nuclear localization signal	S=0.236
Pca_3p16160	11.632	4.24222	1.13853	0.00020971													P|Nucleus	Nuclear localization signal	S=0.413	4|cTP	CS pos: 62-63. RVA-VR. Pr: 0.3054	0.541891
Pca_1p15790	9.2116	2.07237	1.22168	0.000210115													P|Cytoplasm	Nuclear localization signal	S=0.419	3|cTP	CS pos: 62-63. AVA-TA. Pr: 0.2870	0.190693
Pca_3p18830	45.1613	18.2129	1.0987	0.00022012													P|Nucleus	Nuclear localization signal	S=0.37
Pca_2p11890	70.205	31.7172	1.03826	0.00022562	P|K18218	tetracycline resistance efflux pump	4.8e-102	P|IPR018461	Na+/H+ antiporter, NhaC-like, C-terminal	3.5e-40	P|PF03553	Na+/H+ antiporter family	3.5e-40	P|COG1757	NA|Na+/H+ antiporter family	1.7e-247	P|Plastid		S=0.31	3|mTP	CS pos: 99-100. VAA-AS. Pr: 0.0814	0.365728
Pca_4p10360	22.4664	8.47613	1.11466	0.000228356													P|Extracellular	Signal peptide	S=0.115	P|SP	CS pos: 23-24. CYA-TR. Pr: 0.8346	0.07186
Pca_5p14380	175.067	75.4175	1.1109	0.000233214										4|2C2M6	NA|-	4.48e-54	P|Nucleus		S=0.546
Pca_3p25370	23.254	4.98593	1.44332	0.000241422				6|IPR027417	P-loop containing nucleoside triphosphate hydrolase	6.9e-08							P|Cytoplasm		S=0.644
Pca_1p05010	54.5042	19.8332	1.12146	0.000241422	2|K06943	nucleolar GTP-binding protein	3.9e-219	P|IPR041623;IPR027417;IPR031167;IPR010674;IPR024926;IPR006073;IPR012973	NOG1, N-terminal helical domain;P-loop containing nucleoside triphosphate hydrolase;OBG-type guanine nucleotide-binding (G) domain;Nucleolar GTP-binding protein 1, Rossman-fold domain;Nucleolar GTP-binding protein 1;GTP binding domain;NOG, C-terminal	3.5E-46;5.2E-47;24.645845;1.7E-25;1.9E-27;1.4E-6;6.9E-13	P|PF17835;PF06858;PF08155	NOG1 N-terminal helical domain;Nucleolar GTP-binding protein 1 (NOG1);NOGCT (NUC087) domain	3.5E-46;1.7E-25;6.9E-13	P|COG1084	NA|negative regulation of collagen binding	1.46e-278	P|Nucleus	Nuclear localization signal	S=0.188
Pca_5p14700	75.3405	389.494	-1.32363	0.000241422										P|2ERCJ	NA|-	5.04e-55	P|Cytoplasm|Extracellular		S=0.418;0.27	1|cTP	CS pos: 42-43. ANA-KG. Pr: 0.2209	0.361933
Pca_1p23080	251.143	87.9625	1.16091	0.000247944				P|IPR001005;IPR009057	SANT/Myb domain;Homeobox-like domain superfamily	6.632088;2.89E-6							P|Cytoplasm|Nucleus	Nuclear localization signal	S=0.505;0.413
Pca_5p19630	17.4638	6.63618	1.11176	0.000252437													P|Mitochondrion	Mitochondrial transit peptide	S=0.235
Pca_5p14710	20.6085	47.1266	-1.05809	0.000262366													P|Nucleus		S=0.442
Pca_6p01460	9.22633	3.28531	1.12541	0.000268722	P|K14843	pescadillo	2.4e-106	P|IPR001357;IPR010613;IPR036420	BRCT domain;Pescadillo;BRCT domain superfamily	8.6102;1.9E-120;2.47E-7	P|PF06732	Pescadillo N-terminus	3e-93	P|COG5163	NOP7|Component of the NOP7 complex, which is required for maturation of the 25S and 5.8S ribosomal RNAs and formation of the 60S ribosome	9.32e-99	P|Nucleus	Nuclear localization signal	S=0.313
Pca_2p04880	5.02776	2.77592	1.02552	0.000268722				P|IPR035892;IPR013783;IPR018247;IPR000008;IPR001202;IPR002048;IPR036116;IPR011992;IPR003961;IPR036020	C2 domain superfamily;Immunoglobulin-like fold;EF-Hand 1, calcium-binding site;C2 domain;WW domain;EF-hand domain;Fibronectin type III superfamily;EF-hand domain pair;Fibronectin type III;WW domain superfamily	4.21E-12;5.2E-10;-;10.982727;2.6;12.309669;1.66E-9;3.76E-24;0.002;2.38E-7	P|PF00397;PF00168;PF13499	WW domain;C2 domain;EF-hand domain pair	2.0E-7;3.7E-11;2.0E-8	P|COG5126	NA|Calcium-binding protein	3.29e-39	P|Cytoplasm	Nuclear localization signal	S=0.363
Pca_2p30670	26.5001	13.6667	1.06577	0.000271059	3|K24729	cilia- and flagella-associated protein 57	1.1e-300	P|IPR001849;IPR001680;IPR036322;IPR015943	Pleckstrin homology domain;WD40 repeat;WD40-repeat-containing domain superfamily;WD40/YVTN repeat-like-containing domain superfamily	6.7866;14.217871;1.21E-29;1.6E-13				P|28M22	WDR65|WD40 repeats	1.55e-186	P|Cytoplasm	Nuclear localization signal	S=0.425
Pca_3p16960	30.0953	14.6867	1.10973	0.000278446				P|IPR029021;IPR000315	Protein-tyrosine phosphatase-like;B-box-type zinc finger	1.7E-8;8.930027				P|2BY5F	NA|-	5.93e-27	P|Cytoplasm	Nuclear localization signal	S=0.342
Pca_2p14410	34.6374	18.2759	1.08186	0.000278446				P|IPR002048;IPR001202	EF-hand domain;WW domain	8.292731;10.167001				P|28M2Y	NA|Short calmodulin-binding motif containing conserved Ile and Gln residues.	4.38e-25	P|Cytoplasm		S=0.308
Pca_2p02240	52.257	15.6924	1.19854	0.000280586				P|IPR012744;IPR041854;IPR006067;IPR006066;IPR036922;IPR036136;IPR005117;IPR041575;IPR045854;IPR036188;IPR007419;IPR012748;IPR023753;IPR017941	Nitrite reductase [NAD(P)H] large subunit, NirB;BFD-like [2Fe-2S]-binding domain superfamily;Nitrite/sulphite reductase 4Fe-4S domain;Nitrite/sulphite reductase iron-sulphur/sirohaem-binding site;Rieske [2Fe-2S] iron-sulphur domain superfamily;Nitrite/Sulfite reductase ferredoxin-like domain superfamily;Nitrite/Sulfite reductase ferredoxin-like domain;NADH-rubredoxin oxidoreductase, C-terminal;Ni…	3.1E-271;5.9E-12;4.9E-16;-;1.7E-28;1.8E-24;8.8E-11;1.0E-6;1.1E-26;1.6E-64;9.6E-13;4.0E-19;9.8E-41;17.727066	P|PF01077;PF03460;PF18267;PF04324;PF13806;PF07992	Nitrite and sulphite reductase 4Fe-4S domain;Nitrite/Sulfite reductase ferredoxin-like half domain;Rubredoxin NAD+ reductase C-terminal domain;BFD-like [2Fe-2S] binding domain;Rieske-like [2Fe-2S] domain;Pyridine nucleotide-disulphide oxidoreductase	4.9E-16;8.8E-11;1.0E-6;9.6E-13;4.0E-19;9.8E-41	P|COG0446	NA|monodehydroascorbate reductase (NADH) activity	0	P|Plastid		S=0.426	P|cTP	CS pos: 33-34. ARA-AK. Pr: 0.4791	0.105033
Pca_5p06550	8.40069	3.31205	1.15624	0.000281042				P|IPR000425;IPR023271	Major intrinsic protein;Aquaporin-like	2.4E-31;1.23E-45	P|PF00230	Major intrinsic protein	1.7e-35	P|COG0580	NA|glycerol channel activity	1.16e-40	P|Plastid		S=0.228	P|cTP	CS pos: 45-46. LAA-AT. Pr: 0.3062	0.516467
Pca_2p23920	2.01395	0.467592	1.21453	0.000284413				P|IPR001611;IPR032675;IPR006553	Leucine-rich repeat;Leucine-rich repeat domain superfamily;Leucine-rich repeat, cysteine-containing subtype	0.013;1.0E-7;24.0							P|Cytoplasm		S=0.293	6|SP	CS pos: 27-28. SXT-RL. Pr: 0.4653	0.153098
Pca_5p27500	7.25331	3.08238	1.10871	0.000286535													P|Cytoplasm	Nuclear localization signal	S=0.302
Pca_5p17910	18.1202	6.62337	1.08088	0.000289953	P|K08506	syntaxin of plants SYP7	2.7e-24	P|IPR000727	Target SNARE coiled-coil homology domain	11.1526				P|28JTR	NA|SNAP receptor activity	9.4e-35	P|Lysosome/Vacuole|Golgi apparatus	Signal peptide|Transmembrane domain	S=0.261;0.283
Pca_3p20480	16.3137	6.09453	1.14039	0.000298385				P|IPR000073;IPR029058;IPR000639	Alpha/beta hydrolase fold-1;Alpha/Beta hydrolase fold;Epoxide hydrolase-like	6.8E-8;9.15E-48;6.7E-8	P|PF12697	Alpha/beta hydrolase family	7.1e-22	P|COG0596	NA|hydrolase activity, acting on ester bonds	2.23e-66	P|Plastid		S=0.205	P|cTP	CS pos: 73-74. WCA-AL. Pr: 0.2842	0.088875
Pca_1p12420	5.91056	2.79624	1.05512	0.000303475				P|IPR002641;IPR047156;IPR016035	Patatin-like phospholipase domain;Protein teg/CotR-like;Acyl transferase/acyl hydrolase/lysophospholipase	2.1E-21;5.0E-70;3.66E-46	P|PF01734	Patatin-like phospholipase	2.1e-21	P|COG3621	NA|lipid catabolic process	7.75e-51	P|Mitochondrion	Mitochondrial transit peptide	S=0.12	P|mTP	CS pos: 19-20. IRH-SS. Pr: 0.1939	0.359936
Pca_1p08680	22.1038	11.7655	1.0061	0.000325854	2|K19348	meckelin	8.1e-167	2|IPR019170	Meckelin	1.4e-151	P|PF09773	Meckelin (Transmembrane protein 67)	2.5e-124	P|KOG4611	TMEM67|negative regulation of centrosome duplication	9.91e-260	P|Cell membrane	Signal peptide|Transmembrane domain	S=0.374	P|SP	CS pos: 23-24. VFA-SP. Pr: 0.5302	0.00103
Pca_3p08800	36.3214	16.6783	1.00589	0.000325854													P|Extracellular		S=0.137
Pca_3p24820	54.9809	26.904	1.00895	0.000328245	P|K05303-EC:2.1.1.-	O-methyltransferase	6.7e-57	P|IPR008884;IPR013216;IPR029063	Macrocin-O-methyltransferase;Methyltransferase type 11;S-adenosyl-L-methionine-dependent methyltransferase superfamily	1.1E-34;8.5E-7;1.61E-14	P|PF08241;PF05711	Methyltransferase domain;Macrocin-O-methyltransferase (TylF)	8.5E-7;4.8E-18	P|COG4122	NA|Macrocin-O-methyltransferase (TylF)	1.46e-42	P|Extracellular	Signal peptide	S=0.166	P|SP	CS pos: 19-20. TIC-ST. Pr: 0.5665	0.492325
Pca_2p23460	27.2014	11.7377	1.05373	0.000328793	P|K21626	cyclin-D1-binding protein 1	3.4e-23	P|IPR026907	Cyclin-D1-binding protein 1	1e-16	P|PF13324	Grap2 and cyclin-D-interacting	5.2e-21	P|2D04P	NA|Grap2 and cyclin-D-interacting	2.58e-51	P|Cytoplasm		S=0.246
Pca_1p18480	10.6341	4.08298	1.02834	0.000339847				P|IPR006620;IPR029063;IPR019410;IPR005123;IPR044862	Prolyl 4-hydroxylase, alpha subunit;S-adenosyl-L-methionine-dependent methyltransferase superfamily;Lysine methyltransferase;Oxoglutarate/iron-dependent dioxygenase;Prolyl 4-hydroxylase alpha subunit, Fe(2+) 2OG dioxygenase domain	3.1E-4;1.14E-11;7.5E-13;8.040303;2.2E-7	P|PF10294;PF13640	Lysine methyltransferase;2OG-Fe(II) oxygenase superfamily	7.5E-13;2.2E-7	P|2BYPM	NA|Prolyl 4-hydroxylase alpha subunit homologues.	1.7e-33	P|Cytoplasm	Nuclear localization signal	S=0.317
Pca_3p20950	29.5168	13.2972	1.06121	0.000341084	P|K01875-EC:6.1.1.11	seryl-tRNA synthetase	1.4e-150	P|IPR045864;IPR002317;IPR006195;IPR010978;IPR002314;IPR015866;IPR042103;IPR033729	Class II Aminoacyl-tRNA synthetase/Biotinyl protein ligase (BPL) and lipoyl protein ligase (LPL);Serine-tRNA ligase, type1;Aminoacyl-tRNA synthetase, class II;Class I and II aminoacyl-tRNA synthetase, tRNA-binding arm;Aminoacyl-tRNA synthetase, class II (G/ P/ S/T);Serine-tRNA synthetase, type1, N-terminal;Serine-tRNA synthetase, type1, N-terminal domain superfamily;Serine-tRNA ligase catalytic c…	2.19E-83;6.3E-29;27.712402;1.67E-13;1.1E-28;1.3E-17;8.9E-17;8.545E-153	P|PF00587;PF02403	tRNA synthetase class II core domain (G, H, P, S and T);Seryl-tRNA synthetase N-terminal domain	1.1E-28;1.3E-17	P|COG0172	NA|seryl-tRNA aminoacylation	2.35e-204	P|Plastid		S=0.072
Pca_4p10180	14.0917	5.76833	1.0172	0.000348846				3|IPR044224	Glycosyltransferase-like KOBITO 1	4.4e-21	P|PF13704	Glycosyl transferase family 2	1.1e-09	3|2CMCT	NA|cell wall organization	4.36e-57	P|Cytoplasm		S=0.401
Pca_1p08720	3.52546	1.68407	1.08175	0.000352694				P|IPR000719;IPR002110;IPR036770;IPR008271;IPR011009;IPR017441	Protein kinase domain;Ankyrin repeat;Ankyrin repeat-containing domain superfamily;Serine/threonine-protein kinase, active site;Protein kinase-like domain superfamily;Protein kinase, ATP binding site	41.714394;0.0016;3.8E-19;-;4.32E-67;-	P|PF13637;PF00069;PF12796	Ankyrin repeats (many copies);Protein kinase domain;Ankyrin repeats (3 copies)	4.9E-6;9.0E-49;5.8E-8	P|COG0515	NA|protein kinase activity	2.59e-122	P|Cytoplasm|Cell membrane|Lysosome/Vacuole		S=0.451;0.306;0.354	2|SP	CS pos: 27-28. AGA-AP. Pr: 0.6939	0.187244
Pca_2p24970	21.1247	8.05329	1.1039	0.000361456				P|IPR011889;IPR005046	Bacterial surface protein 26-residue repeat;Protein of unknown function DUF285	1.6E-7;7.6E-34	P|PF03382	Mycoplasma protein of unknown function, DUF285	7.6e-34	P|COG4886	NA|Mycoplasma protein of unknown function, DUF285	2.17e-08	P|Extracellular	Signal peptide	S=0.268
Pca_4p20710	29.6997	12.6188	1.02278	0.000365198	3|K14863	ribosome biogenesis protein	1.7e-73	P|IPR012972;IPR036322;IPR001680;IPR019775;IPR015943;IPR020472	NLE;WD40-repeat-containing domain superfamily;WD40 repeat;WD40 repeat, conserved site;WD40/YVTN repeat-like-containing domain superfamily;G-protein beta WD-40 repeat	4.4E-10;4.51E-35;12.0;-;5.7E-9;4.4E-5	P|PF08154;PF00400	NLE (NUC135) domain;WD domain, G-beta repeat	4.4E-10;2.3E-6	P|KOG0313	WDR12|Required for maturation of ribosomal RNAs and formation of the large ribosomal subunit	3.91e-24	P|Nucleus	Nuclear localization signal	S=0.282
Pca_2p24640	13.7085	4.30451	1.14126	0.000372292										P|2EI7C	NA|-	5.43e-55	P|Mitochondrion		S=0.165
Pca_2p24380	128.138	55.3975	1.06126	0.000375708				P|IPR029058;IPR010765	Alpha/Beta hydrolase fold;Protein of unknown function DUF1350	1.44E-12;7.5E-64	2|PF07082	Protein of unknown function (DUF1350)	4.6e-28	P|COG1084	NA|Protein of unknown function (DUF1350)	1.46e-40	P|Plastid		S=0.172	P|cTP	CS pos: 39-40. RLA-AT. Pr: 0.3624	0.401164
Pca_4p18490	24.1747	10.0252	1.04621	0.00038355				P|IPR029063;IPR006342	S-adenosyl-L-methionine-dependent methyltransferase superfamily;Methyltransferase FkbM	1.7E-11;3.7E-11							P|Extracellular|Golgi apparatus	Signal peptide	S=0.306;0.284	P|SP	CS pos: 31-32. AST-DP. Pr: 0.2685	0.30045
Pca_6p04610	77.555	35.5163	1.08834	0.00040432				P|IPR023186;IPR001910;IPR036452	Inosine/uridine-preferring nucleoside hydrolase;Inosine/uridine-preferring nucleoside hydrolase domain;Ribonucleoside hydrolase-like	6.8E-54;5.9E-58;5.3E-69	P|PF01156	Inosine-uridine preferring nucleoside hydrolase	5.9e-58	P|COG1957	iunH2|Inosine-uridine preferring nucleoside hydrolase	3.88e-41	P|Extracellular	Signal peptide	S=0.114	P|SP	CS pos: 14-15. AAA-RT. Pr: 0.3618	0.387238
Pca_3p10900	122.318	55.2946	1.0327	0.000409127				P|IPR000731;IPR003392	Sterol-sensing domain;Protein patched/dispatched	32.785542;2.7E-67	P|PF02460	Patched family	2.7e-67	P|KOG1934	NA|molting cycle, collagen and cuticulin-based cuticle	1.86e-245	P|Cell membrane|Lysosome/Vacuole	Signal peptide|Transmembrane domain	S=0.363;0.303	3|SP	CS pos: 29-30. GDS-RK. Pr: 0.9576	0.342163
Pca_2p19740	18.7096	8.37629	1.03093	0.000409328													P|Extracellular		S=0.41
Pca_6p19810	8.91375	4.03872	1.01526	0.000410083	P|K14573	nucleolar protein 4	1.7e-109	P|IPR035979;IPR012677;IPR000504	RNA-binding domain superfamily;Nucleotide-binding alpha-beta plait domain superfamily;RNA recognition motif domain	4.57E-9;1.5E-19;15.527974	P|PF00076	RNA recognition motif. (a.k.a. RRM, RBD, or RNP domain)	2.1e-13	P|KOG0127	NA|RNA processing	3.22e-46	P|Nucleus	Nuclear localization signal	S=0.085
Pca_2p24820	24.3422	11.4356	1.13529	0.000413652				P|IPR001841;IPR013083	Zinc finger, RING-type;Zinc finger, RING/FYVE/PHD-type	3.1E-9;4.2E-12	P|PF13639	Ring finger domain	3.1e-09				P|Cytoplasm		S=0.245
Pca_5p18440	311.064	89.585	1.18167	0.000415545				P|IPR011060;IPR000056;IPR013785	Ribulose-phosphate binding barrel;Ribulose-phosphate 3-epimerase-like;Aldolase-type TIM barrel	8.07E-30;2.0E-32;1.5E-37	2|PF00834	Ribulose-phosphate 3 epimerase family	1.5e-44	2|COG0036	NA|ribulose-phosphate 3-epimerase activity	3.13e-77	P|Plastid		S=0.192	P|cTP	CS pos: 31-32. ARA-SV. Pr: 0.3448	0.269016
Pca_6p12060	17.4358	7.45082	1.00787	0.000419276	1|K00817-EC:2.6.1.9	histidinol-phosphate aminotransferase	1.1e-112	P|IPR005861;IPR004839;IPR015421;IPR015422;IPR015424;IPR001917	Histidinol-phosphate aminotransferase family;Aminotransferase, class I/classII;Pyridoxal phosphate-dependent transferase, major domain;Pyridoxal phosphate-dependent transferase, small domain;Pyridoxal phosphate-dependent transferase;Aminotransferase, class-II, pyridoxal-phosphate binding site	50.458557;2.5E-55;6.5E-110;6.5E-110;3.63E-70;-	P|PF00155	Aminotransferase class I and II	2.5e-55	P|COG0079	NA|Aminotransferase class I and II	3.43e-110	P|Mitochondrion	Peroxisomal targeting signal	S=0.304
Pca_3p04550	4.6942	1.73678	1.13745	0.000420728				P|IPR018490;IPR000595;IPR014710;IPR036388	Cyclic nucleotide-binding domain superfamily;Cyclic nucleotide-binding domain;RmlC-like jelly roll fold;Winged helix-like DNA-binding domain superfamily	6.68E-14;0.046;1.2E-15;7.0E-5	P|PF00027	Cyclic nucleotide-binding domain	1.4e-07				P|Cytoplasm	Nuclear localization signal	S=0.285
Pca_4p14770	44.4566	20.5638	1.04089	0.000450871										P|2BI3D	NA|-	6.55e-58	P|Extracellular		S=0.39	1|SP	CS pos: 31-32. VDA-NL. Pr: 0.8888	0.305091
Pca_6p07460	16.9249	6.29547	1.14507	0.000467242													P|Cell membrane	Signal peptide|Transmembrane domain	S=0.337
Pca_1p03280	112.246	51.4818	1.02182	0.000467242				P|IPR002717;IPR040706;IPR016197;IPR036388;IPR016181;IPR025995	Histone acetyltransferase domain, MYST-type;MYST, zinc finger domain;Chromo-like domain superfamily;Winged helix-like DNA-binding domain superfamily;Acyl-CoA N-acyltransferase;RNA binding activity-knot of a chromodomain	1.1E-65;3.7E-13;1.46E-9;4.9E-72;1.62E-79;3.4E-7	P|PF01853;PF17772;PF11717	MOZ/SAS family;MYST family zinc finger domain;RNA binding activity-knot of a chromodomain	1.1E-65;3.7E-13;3.4E-7	P|COG5027	NA|histone acetyltransferase activity	1.68e-147	P|Nucleus	Nuclear localization signal	S=0.072
Pca_2p18570	30.6958	12.884	1.05823	0.000467334				P|IPR036770	Ankyrin repeat-containing domain superfamily	5.2e-09							P|Extracellular	Nuclear localization signal	S=0.539
Pca_6p12400	32.2818	13.5477	1.10754	0.000473596				P|IPR044644;IPR002528	Multi antimicrobial extrusion protein DinF-like;Multi antimicrobial extrusion protein	5.2E-35;9.1E-6	P|PF01554	MatE	9.1e-06	P|COG0534	NA|Belongs to the multi antimicrobial extrusion (MATE) (TC 2.A.66.1) family	5.6e-16	P|Plastid		S=0.38	P|mTP	CS pos: 31-32. LRA-AT. Pr: 0.3352	0.190051
Pca_6p07710	15.7103	6.84361	1.037	0.000513403				P|IPR001752;IPR019821;IPR027417;IPR036961;IPR027640	Kinesin motor domain;Kinesin motor domain, conserved site;P-loop containing nucleoside triphosphate hydrolase;Kinesin motor domain superfamily;Kinesin-like protein	3.4E-97;-;4.3E-86;4.2E-95;4.5E-91	P|PF00225	Kinesin motor domain	1.7e-82	P|COG5059	NA|microtubule motor activity	9.67e-79	P|Cytoplasm	Nuclear localization signal	S=0.363
Pca_2p11870	17.189	8.29941	1.22767	0.00055741				P|IPR036020;IPR001202;IPR036770;IPR002110;IPR004170;IPR000048;IPR037197;IPR047162	WW domain superfamily;WW domain;Ankyrin repeat-containing domain superfamily;Ankyrin repeat;WWE domain;IQ motif, EF-hand binding site;WWE domain superfamily;Ankyrin repeat and SAM domain-containing protein 3	5.64E-6;10.7974;2.8E-34;10.95327;14.410871;32.0;6.02E-7;1.2E-61	P|PF12796	Ankyrin repeats (3 copies)	3e-07	P|COG0666	NA|Source PGD	3.21e-38	P|Cytoplasm	Nuclear localization signal	S=0.343
Pca_1p16550	5.17995	2.44295	1.32674	0.000558328				P|IPR003591;IPR032675	Leucine-rich repeat, typical subtype;Leucine-rich repeat domain superfamily	40.0;2.0E-47				P|COG4886	LRCH1|regulation of response to stimulus	1.41e-46	P|Cytoplasm	Nuclear localization signal	S=0.234
Pca_3p14150	6.42536	2.19276	1.12964	0.000565295				P|IPR001611;IPR032675	Leucine-rich repeat;Leucine-rich repeat domain superfamily	1.7;5.5E-18				P|COG4886	NA|Source PGD	5.18e-14	P|Cytoplasm	Nuclear localization signal	S=0.427
Pca_4p02460	8.34869	3.09452	1.05425	0.000578619				5|IPR007248	Mpv17/PMP22	2.3e-18	5|PF04117	Mpv17 / PMP22 family	3e-13	5|KOG1944	NA|Belongs to the peroxisomal membrane protein PXMP2 4 family	1.12e-39	P|Nucleus	Nuclear localization signal	S=0.5
Pca_3p00040	11.2958	3.31351	1.14525	0.000603384				P|IPR002110;IPR018490;IPR000595;IPR036770;IPR005821;IPR014710;IPR045319	Ankyrin repeat;Cyclic nucleotide-binding domain superfamily;Cyclic nucleotide-binding domain;Ankyrin repeat-containing domain superfamily;Ion transport domain;RmlC-like jelly roll fold;Potassium channel KAT/AKT	11.80799;1.96E-11;10.0012;2.09E-46;3.7E-11;1.1E-10;2.4E-106	P|PF00520;PF12796	Ion transport protein;Ankyrin repeats (3 copies)	3.7E-11;5.0E-14	P|KOG0498	NA|voltage-gated potassium channel activity	3.84e-42	P|Cell membrane		S=0.572
Pca_5p03810	26.1547	10.6937	1.10893	0.000603384				1|IPR005115	Glycine transporter	6.8e-22	1|PF03458	Glycine transporter	6.8e-22	P|2B6TB	NA|UPF0126 domain	8.84e-66	P|Plastid		S=0.293	1|SP	CS pos: 25-26. TLA-RR. Pr: 0.9204	0.363425
Pca_3p14390	16.9185	7.9973	1.1022	0.000621316	P|K10408	dynein axonemal heavy chain	0	P|IPR013602;IPR027417;IPR035699;IPR026983;IPR042222;IPR004273;IPR043157;IPR042228;IPR042219;IPR041658;IPR003593;IPR024317;IPR041466;IPR041589;IPR043160;IPR035706;IPR024743;IPR041228	Dynein heavy chain, linker;P-loop containing nucleoside triphosphate hydrolase;Dynein heavy chain, hydrolytic ATP-binding dynein motor region;Dynein heavy chain;Dynein heavy chain, domain 2, N-terminal;Dynein heavy chain region D6 P-loop domain;Dynein heavy chain, AAA1 domain, small subdomain;Dynein heavy chain, linker, subdomain 3;Dynein heavy chain AAA lid domain superfamily;Dynein heavy chain …	2.0E-120;6.2E-11;2.3E-141;0.0;1.2E-45;1.1E-38;2.6E-41;2.4E-31;1.9E-52;1.9E-45;1.1;5.1E-98;3.4E-22;5.0E-20;3.0E-26;8.1E-84;1.4E-47;5.5E-87	P|PF08393;PF12774;PF12775;PF03028;PF18198;PF12780;PF17852;PF17857;PF12781;PF12777;PF18199	Dynein heavy chain, N-terminal region 2;Hydrolytic ATP binding site of dynein motor region;P-loop containing dynein motor region;Dynein heavy chain region D6 P-loop domain;Dynein heavy chain AAA lid domain;P-loop containing dynein motor region D4;Dynein heavy chain AAA lid domain;AAA+ lid domain;ATP-binding dynein motor region;Microtubule-binding stalk of dynein motor;Dynein heavy chain C-termina…	2.0E-120;2.3E-141;4.6E-66;1.1E-38;1.9E-45;5.1E-98;3.4E-22;5.0E-20;8.1E-84;1.4E-47;5.5E-87	P|COG5245	NA|dynein light chain binding	0	P|Cytoplasm		S=0.282
Pca_2p08930	1632.27	4980.17	-1.18681	0.000633943				P|IPR022796;IPR001344	Chlorophyll A-B binding protein;Chlorophyll A-B binding protein, plant and chromista	7.8E-30;2.2E-17	P|PF00504	Chlorophyll A-B binding protein	7.8e-30	P|2CDPH	NA|Chlorophyll A-B binding protein	5.9e-142	P|Plastid		S=0.499	1|SP	CS pos: 24-25. ARA-GV. Pr: 0.6754	0.20268
Pca_1p01660	6.75463	2.4543	1.08769	0.000641415										P|COG0406	NA|alpha-ribazole phosphatase activity	8.82e-12	P|Golgi apparatus	Signal peptide|Transmembrane domain	S=0.354
Pca_6p12450	70.9688	26.4674	1.11261	0.000651982				5|IPR036291;IPR016040	NAD(P)-binding domain superfamily;NAD(P)-binding domain	6.76E-23;2.2E-9	5|PF13460	NAD(P)H-binding	2.2e-09	5|COG0702	RYR1|ubiquinone-6 biosynthetic process	6.88e-129	P|Cell membrane		S=0.521
Pca_4p11790	127.092	55.8773	1.03576	0.000651982				P|IPR002059;IPR011129;IPR012340	Cold-shock protein, DNA-binding;Cold shock domain;Nucleic acid-binding, OB-fold	18.500013;7.1E-12;5.9E-14	P|PF00313	'Cold-shock' DNA-binding domain	2.8e-12				P|Nucleus	Nuclear localization signal	S=0.44
Pca_6p02620	7.63655	3.24972	1.00972	0.000655684				P|IPR011009;IPR000719;IPR008271;IPR017441	Protein kinase-like domain superfamily;Protein kinase domain;Serine/threonine-protein kinase, active site;Protein kinase, ATP binding site	1.35E-76;39.099602;-;-	P|PF00069	Protein kinase domain	4e-60	P|KOG0600	NA|cyclin-dependent protein serine/threonine kinase activity	3.79e-105	P|Nucleus	Nuclear localization signal	S=0.075
Pca_4p20780	15.4695	4.63789	1.16235	0.000664908				P|IPR035940;IPR014044;IPR001283	CAP superfamily;CAP domain;Cysteine-rich secretory protein-related	1.0E-22;5.6E-12;1.1E-16	P|PF00188	Cysteine-rich secretory protein family	5.6e-12	P|COG2340	PRY1|Belongs to the CRISP family	1.5e-11	P|Extracellular	Signal peptide	S=0.327	P|SP	CS pos: 18-19. VAA-YE. Pr: 0.7688	0.000162
Pca_5p11380	49.1695	21.075	1.09543	0.000674295				P|IPR002048;IPR018247;IPR011992;IPR029488	EF-hand domain;EF-Hand 1, calcium-binding site;EF-hand domain pair;Hemingway/CFA97	8.711163;-;2.88E-31;1.7E-6	P|PF13499;PF13879	EF-hand domain pair;Hemingway/CFA97	2.0E-11;1.7E-6	P|COG5126	NA|Calcium-binding protein	6.26e-39	P|Cytoplasm	Nuclear localization signal	S=0.269
Pca_5p10630	45.5122	20.9812	1.01244	0.000719347				1|IPR036890	Histidine kinase/HSP90-like ATPase superfamily	2.49e-11	P|PF13589	Histidine kinase-, DNA gyrase B-, and HSP90-like ATPase	5.4e-12				P|Nucleus	Nuclear localization signal	S=0.309
Pca_4p13440	14.2721	6.09492	1.06843	0.000738566	1|K14731-EC:3.1.1.83	epsilon-lactone hydrolase	4.9e-76	P|IPR029058;IPR013094;IPR002168	Alpha/Beta hydrolase fold;Alpha/beta hydrolase fold-3;Lipase, GDXG, putative histidine active site	2.2E-68;1.3E-49;-	P|PF07859	alpha/beta hydrolase fold	1.3e-49	P|COG0657	NA|PFAM Alpha beta hydrolase fold-3 domain protein	1.28e-44	P|Cytoplasm		S=0.379
Pca_3p16140	19.3781	7.55435	1.03399	0.000804165													P|Cytoplasm	Nuclear localization signal	S=0.396
Pca_5p01940	13.1843	5.34466	1.10153	0.000832921				P|IPR036188;IPR023753;IPR002937	FAD/NAD(P)-binding domain superfamily;FAD/NAD(P)-binding domain;Amine oxidase	8.3E-8;3.7E-6;2.3E-17	P|PF07992;PF01593	Pyridine nucleotide-disulphide oxidoreductase;Flavin containing amine oxidoreductase	3.7E-6;2.3E-17	P|COG3349	NA|Flavin containing amine oxidoreductase	1.86e-242	P|Plastid		S=0.114	P|mTP	CS pos: 27-28. VRM-AT. Pr: 0.7492	0.4745
Pca_2p21080	19.6861	9.77992	1.06373	0.000854276										P|28KYD	NA|-	5.92e-13	P|Cytoplasm	Nuclear localization signal	S=0.318
Pca_5p13130	95.1947	43.005	1.06048	0.00087949	2|K01867-EC:6.1.1.2	tryptophanyl-tRNA synthetase	4.9e-137	P|IPR024109;IPR014729;IPR002306;IPR001412;IPR002305	Tryptophan-tRNA ligase, bacterial-type;Rossmann-like alpha/beta/alpha sandwich fold;Tryptophan-tRNA ligase;Aminoacyl-tRNA synthetase, class I, conserved site;Aminoacyl-tRNA synthetase, class Ic	40.09729;1.1E-132;5.2E-105;-;8.0E-85	P|PF00579	tRNA synthetases class I (W and Y)	8e-85	P|COG0180	WARS2|tryptophanyl-tRNA aminoacylation	5.62e-192	P|Plastid		S=0.637	P|mTP	CS pos: 28-29. RPL-TT. Pr: 0.4080	0.081779
Pca_2p26530	81.9845	30.1434	1.09296	0.000893022	2|K00297-EC:1.5.1.54	methylenetetrahydrofolate reductase (NADH)	3.3e-98	P|IPR003171;IPR004621;IPR029041	Methylenetetrahydrofolate reductase-like;Eukaryotic-type methylenetetrahydrofolate reductase;FAD-linked oxidoreductase-like	3.6E-97;7.1E-103;5.76E-84	P|PF02219	Methylenetetrahydrofolate reductase	3.6e-97	P|COG0685	NA|methylenetetrahydrofolate reductase (NAD(P)H) activity	4.57e-187	P|Mitochondrion	Peroxisomal targeting signal	S=0.224
Pca_1p10970	4.12099	1.62011	1.0101	0.000897953										P|2C0FE	NA|-	5.93e-26	P|Extracellular	Signal peptide	S=0.442	P|mTP	CS pos: 22-23. RFF-RR. Pr: 0.1101	0.481049
Pca_4p21950	44.8785	137.325	-1.19	0.000914864													P|Extracellular	Signal peptide	S=0.405	P|SP	CS pos: 16-17. CHG-FN. Pr: 0.7921	0.201824
Pca_6p03990	16.8711	5.17863	1.10645	0.000930518				P|IPR036034	PDZ superfamily	1.97e-05				P|28HE3	NA|-	9.45e-13	P|Cytoplasm		S=0.579	3|cTP	CS pos: 36-37. VAF-AS. Pr: 0.2379	0.604018
Pca_2p09950	97.0771	43.1337	1.0234	0.00094965				P|IPR002474;IPR006275;IPR011761;IPR036897;IPR029062;IPR011607;IPR006274;IPR016185;IPR036480;IPR013815;IPR005480;IPR036914;IPR005479;IPR005483;IPR035686;IPR017926	Carbamoyl-phosphate synthase small subunit, N-terminal domain;Carbamoyl-phosphate synthase, large subunit;ATP-grasp fold;Carbamoyl-phosphate synthetase, large subunit oligomerisation domain superfamily;Class I glutamine amidotransferase-like;Methylglyoxal synthase-like domain;Carbamoyl-phosphate synthase, small subunit;Pre-ATP-grasp domain superfamily;Carbamoyl-phosphate synthase small subunit, N…	1.7E-70;0.0;42.120979;6.4E-38;2.99E-48;17.097603;39.217991;8.92E-38;8.5E-54;3.0E-92;3.5E-34;7.8E-24;-;4.4E-65;1.48959E-92;2.6E-39	P|PF02142;PF02787;PF02786;PF00117;PF00988	MGS-like domain;Carbamoyl-phosphate synthetase large chain, oligomerisation domain;Carbamoyl-phosphate synthase L chain, ATP binding domain;Glutamine amidotransferase class-I;Carbamoyl-phosphate synthase small chain, CPSase domain	5.3E-13;6.3E-17;3.6E-78;2.6E-39;8.4E-47	P|COG0458	CPS1|carbamoyl-phosphate synthase (glutamine-hydrolyzing) activity	0	P|Mitochondrion	Mitochondrial transit peptide	S=0.305	P|cTP	CS pos: 41-42. AAL-AT. Pr: 0.2470	0.373891
Pca_1p04380	4.65643	1.21098	1.10253	0.000979552				P|IPR036770;IPR002110;IPR002893	Ankyrin repeat-containing domain superfamily;Ankyrin repeat;Zinc finger, MYND-type	4.0E-20;1.9E-5;8.552006				P|COG0666	NA|spectrin binding	3.55e-186	P|Cytoplasm		S=0.444
Pca_2p21090	10.4752	4.40819	1.10258	0.000984325													P|Cytoplasm	Nuclear localization signal	S=0.357
Pca_5p03940	9.43832	4.37584	1.05952	0.000985057				P|IPR003591;IPR001611;IPR032675	Leucine-rich repeat, typical subtype;Leucine-rich repeat;Leucine-rich repeat domain superfamily	8.7;7.496336;2.6E-26	P|PF13855	Leucine rich repeat	2.4e-09	P|COG4886	NA|regulation of response to stimulus	1.82e-36	P|Cytoplasm	Nuclear localization signal	S=0.258
Pca_5p20510	15.0512	7.80744	1.02451	0.00102591	P|K10408	dynein axonemal heavy chain	0	P|IPR027417;IPR003593;IPR004273;IPR042228;IPR041466;IPR035706;IPR042219;IPR026983;IPR024743;IPR042222;IPR043157;IPR041228;IPR041589;IPR041658;IPR024317;IPR043160;IPR013602;IPR035699	P-loop containing nucleoside triphosphate hydrolase;AAA+ ATPase domain;Dynein heavy chain region D6 P-loop domain;Dynein heavy chain, linker, subdomain 3;Dynein heavy chain, AAA 5 extension domain;Dynein heavy chain, ATP-binding dynein motor region;Dynein heavy chain AAA lid domain superfamily;Dynein heavy chain;Dynein heavy chain, coiled coil stalk;Dynein heavy chain, domain 2, N-terminal;Dynein…	3.5E-20;0.079;1.2E-42;1.6E-28;2.1E-28;2.8E-85;3.7E-53;0.0;6.7E-45;3.9E-47;3.6E-38;1.4E-97;7.5E-16;1.1E-47;1.4E-97;1.4E-26;7.4E-127;7.2E-149	P|PF12775;PF03028;PF17852;PF12781;PF12777;PF18199;PF17857;PF18198;PF12780;PF08393;PF12774	P-loop containing dynein motor region;Dynein heavy chain region D6 P-loop domain;Dynein heavy chain AAA lid domain;ATP-binding dynein motor region;Microtubule-binding stalk of dynein motor;Dynein heavy chain C-terminal domain;AAA+ lid domain;Dynein heavy chain AAA lid domain;P-loop containing dynein motor region D4;Dynein heavy chain, N-terminal region 2;Hydrolytic ATP binding site of dynein moto…	1.7E-73;1.2E-42;2.1E-28;2.8E-85;6.7E-45;1.4E-97;7.5E-16;1.1E-47;1.4E-97;7.4E-127;7.2E-149	P|COG5245	NA|dynein light chain binding	0	P|Cytoplasm		S=0.266
Pca_5p26060	5.74374	2.80708	1.05244	0.00103033				P|IPR003961;IPR001680;IPR018392;IPR036116;IPR036322;IPR013783;IPR036779;IPR015943;IPR011990	Fibronectin type III;WD40 repeat;LysM domain;Fibronectin type III superfamily;WD40-repeat-containing domain superfamily;Immunoglobulin-like fold;LysM domain superfamily;WD40/YVTN repeat-like-containing domain superfamily;Tetratricopeptide-like helical domain superfamily	7.3E-6;10.174269;12.909457;1.12E-23;1.1E-38;4.5E-15;1.4E-9;2.0E-26;8.43E-6	P|PF00041;PF01476	Fibronectin type III domain;LysM domain	7.3E-6;3.8E-6	P|KOG0274	NA|SCF-dependent proteasomal ubiquitin-dependent protein catabolic process	1.79e-119	P|Cytoplasm		S=0.336
Pca_5p13750	9.5025	3.66559	1.02717	0.00105897													P|Extracellular	Signal peptide	S=0.035
Pca_3p05780	14.2153	6.16537	1.19542	0.00110383				P|IPR028098	Glycosyltransferase subfamily 4-like, N-terminal domain	4.6e-09	P|PF13692;PF13579	Glycosyl transferases group 1;Glycosyl transferase 4-like domain	1.0E-7;4.6E-9	P|2E1S2	NA|Glycosyl transferases group 1	4.53e-164	P|Endoplasmic reticulum	Signal peptide|Transmembrane domain	S=0.35
Pca_2p25500	17.1945	6.86067	1.07055	0.00113519				P|IPR013525;IPR003439;IPR027417;IPR003593	ABC-2 type transporter;ABC transporter-like, ATP-binding domain;P-loop containing nucleoside triphosphate hydrolase;AAA+ ATPase domain	8.3E-27;1.9E-25;1.5E-51;1.4E-11	P|PF01061;PF00005	ABC-2 type transporter;ABC transporter	8.3E-27;1.9E-25	P|COG1131	NA|ATPase activity	2.05e-151	P|Cell membrane|Lysosome/Vacuole	Transmembrane domain	S=0.311;0.31
Pca_1p06460	4.77308	0.641401	1.16461	0.00117391													P|Nucleus	Nuclear localization signal	S=0.331
Pca_1p34470	6.8133	2.64581	1.05236	0.00117391													P|Cytoplasm	Nuclear localization signal	S=0.514
Pca_5p01680	6.12646	2.32572	1.05816	0.00118449										P|COG0406	NA|alpha-ribazole phosphatase activity	8.82e-12	P|Golgi apparatus	Signal peptide|Transmembrane domain	S=0.354
Pca_4p05500	1322.81	395.33	1.10109	0.00120366	P|K01624-EC:4.1.2.13	fructose-bisphosphate aldolase, class II	1.6e-113	P|IPR000771;IPR006411;IPR013785	Fructose-bisphosphate aldolase, class-II;Fructose-bisphosphate aldolase, class II, yeast/E. coli subtype;Aldolase-type TIM barrel	-;6.1E-165;3.5E-119	P|PF01116	Fructose-bisphosphate aldolase class-II	2e-77	P|COG0191	FBA1|fructose-bisphosphate aldolase activity	1.39e-240	P|Plastid		S=0.201	P|cTP	CS pos: 57-58. LEA-AT. Pr: 0.3316	0.234603
Pca_4p21080	5.15888	1.72443	1.00017	0.00125132				P|IPR002110;IPR036770	Ankyrin repeat;Ankyrin repeat-containing domain superfamily	8.84318;2.1E-22	3|PF12796	Ankyrin repeats (3 copies)	2.8e-06				P|Nucleus	Nuclear localization signal	S=0.507
Pca_1p21090	9.73064	26.868	-1.05629	0.00126678													P|Nucleus	Nuclear localization signal	S=0.331
Pca_1p27610	37.2011	139.617	-1.13592	0.00128002													P|Cell membrane|Lysosome/Vacuole	Signal peptide|Transmembrane domain	S=0.206;0.154
Pca_2p10650	37.5123	19.1207	1.00822	0.00134499	P|K01873-EC:6.1.1.9	valyl-tRNA synthetase	0	P|IPR002303;IPR009008;IPR009080;IPR019499;IPR037118;IPR013155;IPR033705;IPR010978;IPR001412;IPR002300;IPR014729	Valine-tRNA ligase;Valyl/Leucyl/Isoleucyl-tRNA synthetase, editing domain;Aminoacyl-tRNA synthetase, class Ia, anticodon-binding;Valyl-tRNA synthetase, tRNA-binding arm;Valyl-tRNA synthetase, tRNA-binding arm superfamily;Methionyl/Valyl/Leucyl/Isoleucyl-tRNA synthetase, anticodon-binding;Valyl tRNA synthetase, anticodon-binding domain;Class I and II aminoacyl-tRNA synthetase, tRNA-binding arm;Ami…	2.6E-302;4.0E-49;5.98E-47;4.2E-16;2.7E-16;4.5E-31;1.53868E-46;2.14E-12;-;1.0E-195;4.7E-56	P|PF10458;PF08264;PF00133	Valyl tRNA synthetase tRNA binding arm;Anticodon-binding domain of tRNA ligase;tRNA synthetases class I (I, L, M and V)	4.2E-16;4.5E-31;1.0E-195	P|COG0525	NA|valyl-tRNA aminoacylation	0	P|Mitochondrion		S=0.591	1|mTP	CS pos: 37-38. LRS-TA. Pr: 0.2161	0.037396
Pca_3p13630	4.84521	1.8451	1.04401	0.00134759				P|IPR002110;IPR036770	Ankyrin repeat;Ankyrin repeat-containing domain superfamily	7.3E-7;2.19E-31	P|PF12796	Ankyrin repeats (3 copies)	1.9e-13	P|COG0666	NA|temperature-gated cation channel activity	7.12e-10	P|Cytoplasm		S=0.468
Pca_2p03060	11.3061	30.183	-1.013	0.00137969				P|IPR035992	Ricin B-like lectins	3.1e-05							P|Golgi apparatus	Signal peptide	S=0.395	P|luTP	CS pos luTP: 55-56. ASA-AL. Pr: 0.6735; CS pos cTP: 42-43. Pr: 0.2505	0.62771
Pca_4p05510	3.58044	1.67126	1.01685	0.00139272	P|K05539-EC:1.-.-.-	tRNA-dihydrouridine synthase A	1.1e-103	P|IPR013785;IPR035587;IPR018517;IPR004653	Aldolase-type TIM barrel;DUS-like, FMN-binding domain;tRNA-dihydrouridine synthase, conserved site;tRNA-dihydrouridine(20/20a) synthase	3.8E-61;4.25498E-68;-;1.2E-91	P|PF01207	Dihydrouridine synthase (Dus)	7.4e-51	P|COG0042	NA|tRNA dihydrouridine synthase activity	6.22e-154	P|Cytoplasm		S=0.379
Pca_3p23270	5.14709	2.09153	1.0184	0.00141729				P|IPR022953;IPR000023;IPR012004;IPR035966	ATP-dependent 6-phosphofructokinase;Phosphofructokinase domain;Pyrophosphate-dependent phosphofructokinase TP0108-type;Phosphofructokinase superfamily	9.4E-24;1.4E-60;3.3E-147;4.19E-110	P|PF00365	Phosphofructokinase	1.4e-60	P|COG0205	pfk|6-phosphofructokinase activity	3.83e-246	P|Plastid	Chloroplast transit peptide	S=0.136	P|mTP	CS pos: 14-15. APY-AL. Pr: 0.2042	0.067039
Pca_4p13360	19.2016	6.66777	1.06232	0.00143441				P|IPR000571;IPR045877	Zinc finger, CCCH-type;RNA-binding protein ZFP36-like	9.225355;2.5E-9							P|Extracellular		S=0.285
Pca_1p01930	12.145	4.5316	1.06856	0.00159597				P|IPR036188;IPR023753;IPR002937	FAD/NAD(P)-binding domain superfamily;FAD/NAD(P)-binding domain;Amine oxidase	1.61E-37;3.7E-6;2.3E-17	P|PF07992;PF01593	Pyridine nucleotide-disulphide oxidoreductase;Flavin containing amine oxidoreductase	3.7E-6;2.3E-17	P|COG3349	NA|Flavin containing amine oxidoreductase	1.86e-242	P|Plastid		S=0.114	P|mTP	CS pos: 27-28. VRM-AT. Pr: 0.7492	0.4745
Pca_1p26660	2.57309	8.0996	-1.09452	0.001707													P|Cytoplasm|Nucleus	Nuclear localization signal	S=0.494;0.463
Pca_5p10700	8.3162	3.3567	1.06222	0.00174576				P|IPR032675	Leucine-rich repeat domain superfamily	9.4e-12				P|COG2357	NA|protein conserved in bacteria	8.68e-11	P|Cell membrane|Endoplasmic reticulum	Signal peptide|Transmembrane domain	S=0.424;0.37
Pca_5p01750	3.46308	1.1176	1.06021	0.00176281				P|IPR002110;IPR003607;IPR036770;IPR002073;IPR036971;IPR023088	Ankyrin repeat;HD/PDEase domain;Ankyrin repeat-containing domain superfamily;3'5'-cyclic nucleotide phosphodiesterase, catalytic domain;3'5'-cyclic nucleotide phosphodiesterase, catalytic domain superfamily;3'5'-cyclic nucleotide phosphodiesterase	7.4E-4;0.0029;5.9E-19;74.328842;1.5E-87;2.5E-11	P|PF00233;PF12796	3'5'-cyclic nucleotide phosphodiesterase;Ankyrin repeats (3 copies)	5.0E-55;9.6E-9	P|KOG3689	PDE7B|3',5'-cyclic-nucleotide phosphodiesterase activity	1.19e-72	P|Cytoplasm	Nuclear localization signal	S=0.373
Pca_5p27550	32.3696	14.4489	1.00052	0.00204975	P|K00248-EC:1.3.8.1;K00249-EC:1.3.8.7	butyryl-CoA dehydrogenase;acyl-CoA dehydrogenase	1.2e-194;3.5e-117	P|IPR013786;IPR006091;IPR046373;IPR006089;IPR009075;IPR037069;IPR009100;IPR036250	Acyl-CoA dehydrogenase/oxidase, N-terminal;Acyl-CoA oxidase/dehydrogenase, middle domain;Acyl-CoA oxidase/dehydrogenase, middle domain superfamily;Acyl-CoA dehydrogenase, conserved site;Acyl-CoA dehydrogenase/oxidase C-terminal;Acyl-CoA dehydrogenase/oxidase, N-terminal domain superfamily;Acyl-CoA dehydrogenase/oxidase, N-terminal and middle domain superfamily;Acyl-CoA dehydrogenase-like, C-termi…	9.9E-29;8.5E-28;4.7E-44;-;1.3E-45;3.5E-31;1.96E-79;6.77E-55	P|PF02771;PF02770;PF00441	Acyl-CoA dehydrogenase, N-terminal domain;Acyl-CoA dehydrogenase, middle domain;Acyl-CoA dehydrogenase, C-terminal domain	9.9E-29;8.5E-28;1.3E-45	P|COG1960	ACADS|oxidoreductase activity, acting on the CH-CH group of donors, with a flavin as acceptor	2.68e-205	P|Mitochondrion	Mitochondrial transit peptide	S=0.162	P|mTP	CS pos: 19-20. RAF-MA. Pr: 0.3021	0.224878
Pca_4p11770	27.5051	13.3841	1.01465	0.00208004	P|K25473	basal body-orientation factor 1	6.2e-59							P|28J0W	CCDC176|motile cilium assembly	1.06e-76	P|Cytoplasm	Nuclear localization signal	S=0.479
Pca_1p11090	1.74056	0.670355	1.06083	0.00211458				P|IPR002110;IPR036770;IPR043519	Ankyrin repeat;Ankyrin repeat-containing domain superfamily;Nucleotidyltransferase superfamily	6.7E-9;3.9E-6;1.44E-8	P|PF12796	Ankyrin repeats (3 copies)	6.7e-09	P|COG0666	NA|3'-5' exonuclease activity	1.87e-95	P|Cytoplasm		S=0.376
Pca_6p08380	14.5725	6.29299	1.05205	0.00217471				P|IPR029058;IPR013149;IPR001623;IPR011032;IPR036869;IPR036291;IPR003140;IPR018253;IPR020843	Alpha/Beta hydrolase fold;Alcohol dehydrogenase-like, C-terminal;DnaJ domain;GroES-like superfamily;Chaperone J-domain superfamily;NAD(P)-binding domain superfamily;Phospholipase/carboxylesterase/thioesterase;DnaJ domain, conserved site;Polyketide synthase, enoylreductase domain	6.0E-24;2.6E-10;1.5E-17;3.34E-11;6.0E-22;1.89E-29;1.3E-12;-;2.7E-4	P|PF00107;PF00226;PF02230	Zinc-binding dehydrogenase;DnaJ domain;Phospholipase/Carboxylesterase	2.6E-10;1.5E-17;1.3E-12	P|COG0604	NA|fatty acid biosynthetic process	3.31e-88	P|Cytoplasm		S=0.363
Pca_2p26800	32.8967	16.1886	1.01892	0.00218038	P|K10408	dynein axonemal heavy chain	0	P|IPR042219;IPR042222;IPR027417;IPR024743;IPR042228;IPR035699;IPR013602;IPR043160;IPR026983;IPR041658;IPR003593;IPR013594;IPR041228;IPR043157;IPR035706;IPR024317;IPR041466;IPR041589;IPR004273	Dynein heavy chain AAA lid domain superfamily;Dynein heavy chain, domain 2, N-terminal;P-loop containing nucleoside triphosphate hydrolase;Dynein heavy chain, coiled coil stalk;Dynein heavy chain, linker, subdomain 3;Dynein heavy chain, hydrolytic ATP-binding dynein motor region;Dynein heavy chain, linker;Dynein heavy chain, C-terminal domain, barrel region;Dynein heavy chain;Dynein heavy chain A…	4.1E-40;2.9E-40;7.19E-19;9.0E-72;3.9E-23;1.5E-57;8.9E-114;7.6E-30;0.0;1.4E-39;0.095;6.2E-161;1.9E-78;7.6E-38;2.7E-80;2.0E-90;1.9E-17;2.7E-21;9.5E-36	P|PF12777;PF12774;PF08393;PF12775;PF18198;PF08385;PF18199;PF12781;PF12780;PF17852;PF17857;PF03028	Microtubule-binding stalk of dynein motor;Hydrolytic ATP binding site of dynein motor region;Dynein heavy chain, N-terminal region 2;P-loop containing dynein motor region;Dynein heavy chain AAA lid domain;Dynein heavy chain, N-terminal region 1;Dynein heavy chain C-terminal domain;ATP-binding dynein motor region;P-loop containing dynein motor region D4;Dynein heavy chain AAA lid domain;AAA+ lid d…	9.0E-72;1.5E-57;8.9E-114;2.1E-58;1.4E-39;6.2E-161;1.9E-78;2.7E-80;2.0E-90;1.9E-17;2.7E-21;9.5E-36	P|COG5245	ODA-DHCB|dynein light chain binding	0	P|Cytoplasm	Nuclear localization signal	S=0.224	2|mTP	CS pos: 31-32. RYY-KT. Pr: 0.3512	0.190452
Pca_1p32880	6.39787	3.12491	1.01295	0.00235346													P|Cytoplasm	Nuclear localization signal	S=0.289	6|mTP	CS pos: 61-62. RRX-TG. Pr: 0.2602	0.462649
Pca_3p05830	3.97564	1.50694	1.02222	0.00235754													P|Cytoplasm		S=0.475	4|SP	CS pos: 19-20. LEA-VG. Pr: 0.4005	0.159526
Pca_6p02670	2.74572	1.08103	1.03026	0.0024413				P|IPR001680;IPR015943;IPR036322	WD40 repeat;WD40/YVTN repeat-like-containing domain superfamily;WD40-repeat-containing domain superfamily	4.7;2.7E-13;7.14E-31				1|KOG2127	SCD1|DENN domain and WD repeat-containing protein SCD1	7.24e-06	P|Cytoplasm	Nuclear localization signal	S=0.326
Pca_3p26780	2.62223	0.37096	1.0607	0.0024481				P|IPR027417	P-loop containing nucleoside triphosphate hydrolase	2.6e-12				P|2E2J6	NA|-	2.95e-06	P|Extracellular	Signal peptide	S=0.0659999999999999	P|mTP	CS pos: 37-38. GQF-QS. Pr: 0.2123	0.522914
Pca_4p14440	7.36612	2.10739	1.07628	0.00254322													P|Mitochondrion		S=0.602
Pca_6p10230	243.261	577.661	-1.0124	0.0027348				2|IPR003689	Zinc/iron permease	5.9e-14	2|PF02535	ZIP Zinc transporter	5.9e-14	P|COG0428	NA|cellular zinc ion homeostasis	9.03e-51	P|Cell membrane|Lysosome/Vacuole|Golgi apparatus	Signal peptide|Transmembrane domain	S=0.404;0.217;0.336	P|SP	CS pos: 23-24. AVS-SE. Pr: 0.3074	0.009663
Pca_1p20430	42.1988	17.8651	1.00353	0.00286672				P|IPR000182;IPR016181	GNAT domain;Acyl-CoA N-acyltransferase	18.001226;7.86E-20	1|PF00583	Acetyltransferase (GNAT) family	1.8e-16	1|2CZ1H	NA|Acetyltransferase (GNAT) family	1.01e-19	P|Plastid		S=0.228	1|mTP	CS pos: 28-29. RRS-LQ. Pr: 0.2832	0.122557
Pca_6p20930	7.62701	2.58609	1.0103	0.00295582				P|IPR002110;IPR036770;IPR005821;IPR014710;IPR018490;IPR045319;IPR000595	Ankyrin repeat;Ankyrin repeat-containing domain superfamily;Ion transport domain;RmlC-like jelly roll fold;Cyclic nucleotide-binding domain superfamily;Potassium channel KAT/AKT;Cyclic nucleotide-binding domain	12.66271;5.7E-7;1.2E-11;1.1E-10;1.96E-11;2.5E-104;10.0012	P|PF12796;PF00520	Ankyrin repeats (3 copies);Ion transport protein	5.0E-14;1.2E-11	P|KOG0498	NA|voltage-gated potassium channel activity	4.76e-40	P|Cell membrane		S=0.567
Pca_2p16970	51.9675	26.2258	1.14591	0.00327994				P|IPR032675;IPR000048;IPR006553;IPR001611	Leucine-rich repeat domain superfamily;IQ motif, EF-hand binding site;Leucine-rich repeat, cysteine-containing subtype;Leucine-rich repeat	4.1E-13;8.9011;260.0;0.19				P|KOG4341	NA|modulation by host of viral RNA genome replication	3.42e-22	P|Cytoplasm	Nuclear localization signal	S=0.304
Pca_2p10210	91.44	220.876	-1.02494	0.00335729													P|Extracellular		S=0.33
Pca_4p02880	3.15162	1.31728	1.00025	0.00357994													P|Cytoplasm	Nuclear localization signal	S=0.266
Pca_2p08920	476.617	1282.26	-1.05713	0.00358484				P|IPR022796;IPR001344	Chlorophyll A-B binding protein;Chlorophyll A-B binding protein, plant and chromista	2.6E-31;1.4E-16	P|PF00504	Chlorophyll A-B binding protein	2.6e-31	P|2CDPH	NA|Chlorophyll A-B binding protein	2.61e-68	P|Plastid		S=0.281	P|SP	CS pos: 23-24. VQR-AS. Pr: 0.1930	0.375136
Pca_3p19450	12.0738	2.30205	1.70806	0.00369772				P|IPR001734;IPR038377	Sodium/solute symporter;Sodium/glucose symporter superfamily	26.723801;4.1E-30	P|PF00474	Sodium:solute symporter family	5e-14	P|COG0591	NA|Belongs to the sodium solute symporter (SSF) (TC 2.A.21) family	2.48e-229	P|Cell membrane	Signal peptide|Transmembrane domain	S=0.385	1|mTP	CS pos: 31-32. RRR-AA. Pr: 0.3673	0.246282
Pca_2p04210	3.16343	0.930507	1.00773	0.0042399										P|2D0HT	NA|-	1.8e-38	P|Cytoplasm		S=0.281
Pca_6p14070	6.54106	3.1084	1.09378	0.00460563				P|IPR036640;IPR017871;IPR011527;IPR027417;IPR003593;IPR003439;IPR039421	ABC transporter type 1, transmembrane domain superfamily;ABC transporter-like, conserved site;ABC transporter type 1, transmembrane domain;P-loop containing nucleoside triphosphate hydrolase;AAA+ ATPase domain;ABC transporter-like, ATP-binding domain;Type 1 protein exporter	4.3E-73;-;36.28632;3.75E-86;2.5E-15;24.069729;7.2E-142	P|PF00664;PF00005	ABC transporter transmembrane region;ABC transporter	1.8E-30;1.8E-30	P|COG5265	NA|ATP-binding cassette subfamily B	8.08e-232	P|Mitochondrion	Mitochondrial transit peptide	S=0.0590000000000001	P|mTP	CS pos: 25-26. SIW-SG. Pr: 0.4264	0.150279
Pca_3p09390	8.64123	4.36412	1.14018	0.00670007				P|IPR018247;IPR011992;IPR011993;IPR000253;IPR001849;IPR008984;IPR002048	EF-Hand 1, calcium-binding site;EF-hand domain pair;PH-like domain superfamily;Forkhead-associated (FHA) domain;Pleckstrin homology domain;SMAD/FHA domain superfamily;EF-hand domain	-;1.5E-6;2.0E-6;6.3E-7;8.875;4.3E-14;8.962221	P|PF00498	FHA domain	6.3e-07				P|Cytoplasm	Nuclear localization signal	S=0.369
Pca_4p22390	26.4525	76.2759	-1.5079	0.00859202				P|IPR005819	Linker histone H1/H5	4.6e-05							P|Plastid		S=0.455	P|SP	CS pos: 17-18. ASA-FA. Pr: 0.6742	0.448775

## Sheet: Table S3
Table S3. Sequencing and mapping statistics. Accession numbers for each readset are indicated.
Sample Name	Taxon	Sequenced paired reads	% of rRNA	Number of processed paired reads	Aligned reads on P.calceolata	Without duplicated reads	Retained reads after filtration	Genes covered with at least one read	Sample accession	Experiment accession	Run accession
Cyanate_R1	P. calceolata RCC100	66453620	0.74	65760920	129150630	87494218	77757059	98.698	ERS18572563	ERX12141997	ERR12768843
Cyanate_R2	P. calceolata RCC100	72551700	1.1	71020338	138243914	90597232	81978382	98.632	ERS18572563	ERX12141998	ERR12768844
Cyanate_R3	P. calceolata RCC100	58399086	0.89	57764127	112783595	75358458	68459213	98.452	ERS18572563	ERX12141999	ERR12768845
NH4_R1	P. calceolata RCC100	59186506	1.44	58184202	113440589	84508716	76630539	98.98	ERS18572563	ERX12142000	ERR12768846
NH4_R2	P. calceolata RCC100	55274490	1.37	54360879	105345491	72066477	65047518	98.68	ERS18572563	ERX12142001	ERR12768847
NH4_R3	P. calceolata RCC100	58687705	1.51	57599328	112099393	78087463	70626141	98.926	ERS18572563	ERX12142002	ERR12768848
NO3-200_R1	P. calceolata RCC100	57982637	4.13	55388959	106600049	82797091	75423700	99.412	ERS18572563	ERX12142003	ERR12768849
NO3-200_R2	P. calceolata RCC100	56916653	1.17	56059922	108449227	84595899	76587818	99.124	ERS18572563	ERX12142004	ERR12768850
NO3-200_R3	P. calceolata RCC100	70805126	2.94	68514642	132611038	99807936	91009498	99.298	ERS18572563	ERX12142005	ERR12768851
NO3-400_R1	P. calceolata RCC100	51538906	1.78	50410052	96591072	75597675	67427097	99.076	ERS18572563	ERX12142006	ERR12768852
NO3-400_R2	P. calceolata RCC100	52676987	0.55	52136923	99537132	74356780	66205906	98.698	ERS18572563	ERX12142007	ERR12768853
NO3-400_R3	P. calceolata RCC100	65687463	1.2	64618048	125054272	93390247	83350888	99.052	ERS18572563	ERX12142008	ERR12768854
NO3-800_R1	P. calceolata RCC100	50231200	0.94	49529261	96221554	72275330	64596183	99.34	ERS18572563	ERX12142009	ERR12768855
NO3-800_R2	P. calceolata RCC100	50783725	0.7	49989343	96919166	69885033	61877486	99.172	ERS18572563	ERX12142010	ERR12768856
NO3-800_R3	P. calceolata RCC100	56743652	0.78	56081649	109510162	77383385	68887464	99.196	ERS18572563	ERX12142011	ERR12768857
Urea_R1	P. calceolata RCC100	64809010	1.43	63018779	122696198	82063221	73295597	98.8	ERS18572563	ERX12142020	ERR12768866
Urea_R2	P. calceolata RCC100	46902955	1.37	45636269	88847580	62692705	55890731	98.47	ERS18572563	ERX12142021	ERR12768867
Urea_R3	P. calceolata RCC100	87577284	2.18	84488929	164436262	107073255	95771184	99.034	ERS18572563	ERX12142022	ERR12768868
RCC697_NO3-050_R1	P. calceolata RCC697	44275947	1.51	43422774	62166284	31009802	10395843	71.4886	ERS18572564	ERX12142012	ERR12768858
RCC697_NO3-050_R2	P. calceolata RCC697	53878767	2.37	52182645	77400934	36019039	12176690	71.3566	ERS18572564	ERX12142013	ERR12768859
RCC697_NO3-050_R3	P. calceolata RCC697	45317896	2.26	44128390	62835320	33032889	10820636	71.7106	ERS18572564	ERX12142014	ERR12768860
RCC697_NO3-200_R2	P. calceolata RCC697	48895997	1.53	47968638	73658268	37472344	12873356	72.6405	ERS18572564	ERX12142015	ERR12768861
RCC697_NO3-200_R3	P. calceolata RCC697	30575938	1.69	29939854	45888816	26945917	9191410	72.1066	ERS18572564	ERX12142016	ERR12768862
RCC697_NO3-800_R1	P. calceolata RCC697	54109522	1.7	53013880	83912757	44262182	15868277	72.9165	ERS18572564	ERX12142017	ERR12768863
RCC697_NO3-800_R2	P. calceolata RCC697	42229140	2.32	40914968	63889655	36092478	12302062	72.5325	ERS18572564	ERX12142018	ERR12768864
RCC697_NO3-800_R3	P. calceolata RCC697	64285749	3.35	61860365	95672029	48643175	17270392	73.3365	ERS18572564	ERX12142019	ERR12768865

## Sheet: Table S4
Table S4 : Differentially expressed genes of P. calceolata RCC100 or RCC697 in response to different nitrate concentrations. P. calceolata genes are differentially expressed if their log2FC > 2 or < -2 with adjusted pvalue < 0.01.
Strain	Condition compared to 880 µM of Nitrate	Gene	baseMean	log2FC_DESeq2	pAdj_DESeq2	regulation	DEG in the 2 strains	KO.frame.ID	KO.desc	KO.score	IPR.frame.ID	IPR.desc	IPR.score	Pfam.frame.ID	Pfam.desc	Pfam.score	EGGNOG.frame.ID	EGGNOG.desc	EGGNOG.score	DeepLoc.frame.ID	DeepLoc.desc	DeepLoc.score	TargetP.frame.ID	TargetP.desc	TargetP.score
RCC100	220 µM of Nitrate	Pca_1p04320	12420.4	-4.68518	9.85549e-128	downregulated	Yes	3|K00940-EC:2.7.4.6	nucleoside-diphosphate kinase	1.5e-79	P|IPR036850;IPR034907;IPR001564	Nucleoside diphosphate kinase-like domain superfamily;Nucleoside diphosphate kinase-like domain;Nucleoside diphosphate kinase	2.4E-62;8.3E-80;2.2E-49	P|PF00334	Nucleoside diphosphate kinase	9.9e-52			NA	P|Cytoplasm	Nuclear localization signal	S=0.183			NA
RCC100	220 µM of Nitrate	Pca_1p07280	2485.86	-3.13014	3.86538e-84	downregulated	Yes				P|IPR001202;IPR036020	WW domain;WW domain superfamily	10.6989;3.02E-8	P|PF00397	WW domain	1.8e-09			NA	P|Extracellular		S=0.443			NA
RCC100	220 µM of Nitrate	Pca_1p10490	4046.17	-3.27969	7.46966e-37	downregulated	Yes	2|K01599-EC:4.1.1.37	uroporphyrinogen decarboxylase	3.1e-92	P|IPR038071;IPR000257	UROD/MetE-like superfamily;Uroporphyrinogen decarboxylase (URO-D)	4.06E-68;3.6E-79	P|PF01208	Uroporphyrinogen decarboxylase (URO-D)	3.6e-79	6|2CDPH	NA|Chlorophyll A-B binding protein	1.03e-116	P|Golgi apparatus		S=0.634			NA
RCC100	220 µM of Nitrate	Pca_1p14120	6941.74	-2.74187	7.33141e-59	downregulated	Yes				P|IPR023271;IPR000425	Aquaporin-like;Major intrinsic protein	2.75E-23;1.9E-11	P|PF00230	Major intrinsic protein	9.7e-12	P|COG0684	NA|Pfam:Methyltransf_6	2.05e-157	P|Mitochondrion	Mitochondrial transit peptide	S=0.1	P|mTP	CS pos: 21-22. RTL-AT. Pr: 0.7257	NA
RCC100	220 µM of Nitrate	Pca_1p18350	2442.56	-3.77858	8.77141e-90	downregulated	Yes										P|COG1400	SRP19|Signal recognition particle	1.71e-36	P|Cytoplasm	Nuclear localization signal	S=0.321	2|cTP	CS pos: 88-89. LAR-QE. Pr: 0.1475	0.280883
RCC100	220 µM of Nitrate	Pca_1p20500	37186	-2.17094	3.68714e-28	downregulated	Yes				P|IPR044831;IPR010255;IPR002207;IPR019793;IPR019794;IPR002016	Heme-binding peroxidase Ccp1-like;Haem peroxidase superfamily;Class I peroxidase;Peroxidases heam-ligand binding site;Peroxidase, active site;Haem peroxidase	3.6E-73;1.92E-74;8.3E-22;-;-;13.441061	P|PF00141	Peroxidase	3.8e-42	P|2C66E	NA|Methyltransferase domain	4.78e-120	P|Extracellular	Signal peptide	S=0.379	P|mTP	CS pos: 28-29. TRS-VA. Pr: 0.3663	NA
RCC100	220 µM of Nitrate	Pca_1p27340	60970.4	-3.13841	1.65457e-62	downregulated	Yes	2|K00927-EC:2.7.2.3	phosphoglycerate kinase	2.7e-199	P|IPR036043;IPR001576;IPR015911;IPR015824	Phosphoglycerate kinase superfamily;Phosphoglycerate kinase;Phosphoglycerate kinase, conserved site;Phosphoglycerate kinase, N-terminal	4.59E-155;2.7E-148;-;2.4E-159	P|PF00162	Phosphoglycerate kinase	1.1e-153			NA	P|Cell membrane	Signal peptide|Transmembrane domain	S=0.476	P|SP	CS pos: 18-19. AAA-EA. Pr: 0.6630	NA
RCC100	220 µM of Nitrate	Pca_1p33790	2045.84	-2.06301	5.03594e-18	downregulated	Yes	2|K01835-EC:5.4.2.2	phosphoglucomutase	1.2e-174	P|IPR016066;IPR005845;IPR005844;IPR036900;IPR016055;IPR005846;IPR045244;IPR005841	Alpha-D-phosphohexomutase, conserved site;Alpha-D-phosphohexomutase, alpha/beta/alpha domain II;Alpha-D-phosphohexomutase, alpha/beta/alpha domain I;Alpha-D-phosphohexomutase, C-terminal domain superfamily;Alpha-D-phosphohexomutase, alpha/beta/alpha I/II/III;Alpha-D-phosphohexomutase, alpha/beta/alpha domain III;Phosphoglucomutase;Alpha-D-phosphohexomutase superfamily	-;1.6E-12;5.2E-28;4.71E-29;1.18E-32;5.6E-28;1.9E-189;1.7E-14	P|PF02879;PF02878;PF02880	Phosphoglucomutase/phosphomannomutase, alpha/beta/alpha domain II;Phosphoglucomutase/phosphomannomutase, alpha/beta/alpha domain I;Phosphoglucomutase/phosphomannomutase, alpha/beta/alpha domain III	1.6E-12;5.2E-28;5.6E-28	P|COG0807	RIB3|3,4-dihydroxy-2-butanone-4-phosphate synthase activity	4.15e-78	P|Cytoplasm|Nucleus		S=0.443;0.413			0.124678
RCC100	220 µM of Nitrate	Pca_2p08960	62.6019	-2.08863	2.34247e-09	downregulated	Yes	4|K01623-EC:4.1.2.13	fructose-bisphosphate aldolase, class I	1.7e-134	4|IPR000741;IPR013785	Fructose-bisphosphate aldolase, class-I;Aldolase-type TIM barrel	9.8E-125;5.4E-129	4|PF00274	Fructose-bisphosphate aldolase class-I	9.8e-125	P|2D1IG	NA|-	3.6e-33	P|Nucleus	Nuclear localization signal	S=0.11			NA
RCC100	220 µM of Nitrate	Pca_2p14040	2301.81	-3.22508	4.65725e-52	downregulated	Yes										P|COG5051	RPL36|cytoplasmic translation	2.62e-37	P|Nucleus	Nuclear localization signal	S=0.464	6|SP	CS pos: 24-25. ATA-RL. Pr: 0.8409	0.411211
RCC100	220 µM of Nitrate	Pca_2p14450	12932.8	-4.65539	5.72108e-254	downregulated	Yes	2|K00208-EC:1.3.1.9 1.3.1.10	enoyl-[acyl-carrier protein] reductase I	1.6e-114	P|IPR002347;IPR014358;IPR036291	Short-chain dehydrogenase/reductase SDR;Enoyl-[acyl-carrier-protein] reductase (NADH);NAD(P)-binding domain superfamily	4.1E-9;4.5E-146;6.41E-56	P|PF13561	Enoyl-(Acyl carrier protein) reductase	1.5e-45	P|2E2EC	NA|Beta-lactamase	1.55e-13	P|Plastid		S=0.168	P|SP	CS pos: 25-26. SPA-SR. Pr: 0.1135	0.48904
RCC100	220 µM of Nitrate	Pca_2p15870	1184.28	-2.06182	7.01574e-13	downregulated	Yes	P|K00800-EC:2.5.1.19	3-phosphoshikimate 1-carboxyvinyltransferase	1.2e-166	P|IPR036968;IPR001986;IPR013792;IPR006264;IPR023193	Enolpyruvate transferase domain superfamily;Enolpyruvate transferase domain;RNA 3'-terminal phosphate cyclase/enolpyruvate transferase, alpha/beta;3-phosphoshikimate 1-carboxyvinyltransferase;3-phosphoshikimate 1-carboxyvinyltransferase, conserved site	1.7E-62;2.9E-122;1.44E-110;31.90708;-	P|PF00275	EPSP synthase (3-phosphoshikimate 1-carboxyvinyltransferase)	2.9e-122	P|COG0764	NA|FabA-like domain	3.25e-95	P|Extracellular	Signal peptide	S=0.62	P|mTP	CS pos: 26-27. RLQ-AT. Pr: 0.3590	NA
RCC100	220 µM of Nitrate	Pca_2p28430	2377.39	-3.38419	3.05754e-121	downregulated	Yes				P|IPR008775	Phytanoyl-CoA dioxygenase-like	8.6e-18	P|PF05721	Phytanoyl-CoA dioxygenase (PhyH)	8.6e-18	P|COG0469	PYK1|pyruvate kinase activity	2.22e-196	P|Plastid		S=0.454	P|mTP	CS pos: 27-28. TRQ-AS. Pr: 0.2219	0.389045
RCC100	220 µM of Nitrate	Pca_3p12460	3089.43	-2.19198	9.05627e-38	downregulated	Yes				P|IPR001251;IPR036865	CRAL-TRIO lipid binding domain;CRAL-TRIO lipid binding domain superfamily	10.059937;3.14E-11	P|PF00650	CRAL/TRIO domain	2.1e-06	P|COG0591	DUR3|Belongs to the sodium solute symporter (SSF) (TC 2.A.21) family	0	P|Cell membrane	Transmembrane domain	S=0.187			0.398459
RCC100	220 µM of Nitrate	Pca_3p13430	52347.8	-3.43959	1.95264e-37	downregulated	Yes										P|2D7XX	NA|Chalcone isomerase-like	1.68e-21	P|Extracellular	Signal peptide	S=0.035	3|SP	CS pos: 30-31. SLG-RD. Pr: 0.9617	NA
RCC100	220 µM of Nitrate	Pca_3p14920	1533.99	-2.31315	6.28068e-55	downregulated	Yes												NA	P|Plastid		S=0.406			0.386138
RCC100	220 µM of Nitrate	Pca_3p20380	7917.26	-2.83043	2.82241e-82	downregulated	Yes				P|IPR000683;IPR036291	Gfo/Idh/MocA-like oxidoreductase, N-terminal;NAD(P)-binding domain superfamily	1.3E-6;1.89E-8	P|PF01408	Oxidoreductase family, NAD-binding Rossmann fold	1.3e-06	P|KOG2203	NA|GTP binding	4.1e-18	P|Extracellular	Signal peptide	S=0.405	P|mTP	CS pos: 27-28. VRG-GA. Pr: 0.1905	0.013971
RCC100	220 µM of Nitrate	Pca_3p23620	8348.18	-4.19375	1.42441e-159	downregulated	Yes				P|IPR011992;IPR001245;IPR008271;IPR011009;IPR018247;IPR000719;IPR002048	EF-hand domain pair;Serine-threonine/tyrosine-protein kinase, catalytic domain;Serine/threonine-protein kinase, active site;Protein kinase-like domain superfamily;EF-Hand 1, calcium-binding site;Protein kinase domain;EF-hand domain	2.19E-11;7.5E-10;-;1.75E-66;-;9.9E-46;0.023	P|PF07714	Protein tyrosine and serine/threonine kinase	1.4e-53	P|COG1310	PSMD7|proteasome-mediated ubiquitin-dependent protein catabolic process	5.31e-186	P|Cytoplasm	Nuclear localization signal	S=0.436	1|cTP	CS pos: 68-69. STM-AG. Pr: 0.2284	NA
RCC100	220 µM of Nitrate	Pca_4p00520	25.907	-2.34746	6.58299e-06	downregulated	Yes				P|IPR036915;IPR006671;IPR013922	Cyclin-like superfamily;Cyclin, N-terminal;Cyclin PHO80-like	6.05E-10;1.2E-7;2.2E-18	P|PF00134	Cyclin, N-terminal domain	1.2e-07	P|COG0105	NME3|Nucleoside diphosphate kinase	8.62e-87	P|Cytoplasm		S=0.52			0.350335
RCC100	220 µM of Nitrate	Pca_4p03470	6472.16	-2.10975	2.28151e-13	downregulated	Yes										3|COG1911	RPL30|structural constituent of ribosome	8.32e-51	P|Cytoplasm|Nucleus	Nuclear export signal	S=0.465;0.468			0.350335
RCC100	220 µM of Nitrate	Pca_4p10810	5962.3	-3.23811	5.03398e-67	downregulated	Yes				P|IPR036291	NAD(P)-binding domain superfamily	3.11e-05				P|COG1632	RPL15|structural constituent of ribosome	2.39e-131	P|Cytoplasm	Nuclear localization signal	S=0.404	4|cTP	CS pos: 53-54. VRR-AA. Pr: 0.5513	NA
RCC100	220 µM of Nitrate	Pca_4p14850	3449.37	-2.39546	9.89206e-44	downregulated	Yes	2|K00991-EC:2.7.7.60	2-C-methyl-D-erythritol 4-phosphate cytidylyltransferase	1.4e-85	P|IPR001228;IPR034683;IPR029044	2-C-methyl-D-erythritol 4-phosphate cytidylyltransferase;Cytidylyltransferase IspD/TarI;Nucleotide-diphospho-sugar transferases	38.036179;3.6E-55;6.7E-74	P|PF01128	2-C-methyl-D-erythritol 4-phosphate cytidylyltransferase	3.6e-55			NA	P|Nucleus|Mitochondrion	Nuclear localization signal	S=0.451;0.349	4|SP	CS pos: 21-22. SGA-LL. Pr: 0.1550	NA
RCC100	220 µM of Nitrate	Pca_4p16730	19147.5	-2.22834	1.56714e-35	downregulated	Yes	3|K00059-EC:1.1.1.100	3-oxoacyl-[acyl-carrier protein] reductase	1.9e-100	P|IPR002347;IPR036291;IPR011284	Short-chain dehydrogenase/reductase SDR;NAD(P)-binding domain superfamily;3-oxoacyl-(acyl-carrier-protein) reductase	1.3E-11;1.03E-78;1.9E-92	P|PF13561	Enoyl-(Acyl carrier protein) reductase	3.5e-63	1|COG0184	RPS13|small ribosomal subunit rRNA binding	2.37e-87	P|Nucleus		S=0.473			NA
RCC100	220 µM of Nitrate	Pca_4p20030	7917.08	-3.5215	1.40412e-33	downregulated	Yes				4|IPR022796;IPR001344	Chlorophyll A-B binding protein;Chlorophyll A-B binding protein, plant and chromista	9.0E-37;1.3E-29	4|PF00504	Chlorophyll A-B binding protein	9e-37	1|2D0HT	NA|-	8.59e-70	P|Cytoplasm		S=0.31			NA
RCC100	220 µM of Nitrate	Pca_4p21280	11960.1	-3.24219	1.34371e-37	downregulated	Yes	P|K15283	solute carrier family 35, member E1	1.1e-83	P|IPR004853	Sugar phosphate transporter domain	5.3e-71	P|PF03151	Triose-phosphate Transporter family	5.3e-71	P|COG0421	speE|Catalyzes the irreversible transfer of a propylamine group from the amino donor S-adenosylmethioninamine (decarboxy- AdoMet) to putrescine (1,4-diaminobutane) to yield spermidine	4.79e-38	P|Cytoplasm		S=0.336			NA
RCC100	220 µM of Nitrate	Pca_4p22600	3614.58	-3.21028	6.14142e-68	downregulated	Yes				P|IPR019634;IPR021995	Uncharacterised protein family Ycf49;Protein of unknown function DUF3593	1.1E-33;3.0E-28	P|PF10693;PF12159	Protein of unknown function (DUF2499);Protein of unknown function (DUF3593)	1.1E-33;3.0E-28	P|COG0436	NA|transferase activity, transferring nitrogenous groups	4.72e-251	P|Extracellular	Signal peptide	S=0.265	P|cTP	CS pos: 43-44. FVA-AN. Pr: 0.5271	0.17708
RCC100	220 µM of Nitrate	Pca_4p24420	467.397	-2.75879	1.33052e-29	downregulated	Yes										P|COG0484	NA|DnaJ domain	5.27e-12	P|Cytoplasm		S=0.289			0.305123
RCC100	220 µM of Nitrate	Pca_5p04080	20453	-2.98466	3.43415e-39	downregulated	Yes	4|K02078	acyl carrier protein	6.8e-27	4|IPR003231;IPR036736;IPR009081;IPR006162;IPR020806	Acyl carrier protein (ACP);ACP-like superfamily;Phosphopantetheine binding ACP domain;Phosphopantetheine attachment site;Polyketide synthase, phosphopantetheine-binding domain	7.1E-18;9.29E-21;2.7E-16;-;0.0064	4|PF00550	Phosphopantetheine attachment site	2.7e-16			NA	P|Extracellular	Signal peptide	S=0.313	1|SP	CS pos: 23-24. AAA-VT. Pr: 0.3367	NA
RCC100	220 µM of Nitrate	Pca_5p08830	210.705	-3.28568	2.43736e-45	downregulated	Yes				P|IPR036249	Thioredoxin-like superfamily	2.94e-09						NA	P|Plastid		S=0.355	1|cTP	CS pos: 84-85. AKA-SA. Pr: 0.0716	NA
RCC100	220 µM of Nitrate	Pca_5p10660	9506.5	-2.92369	8.38626e-72	downregulated	Yes	3|K13348	protein Mpv17	4e-57	P|IPR007248	Mpv17/PMP22	1e-39	P|PF04117	Mpv17 / PMP22 family	5.1e-18	P|2CYFP	NA|Cupin superfamily protein	7.3e-12	P|Cytoplasm	Nuclear localization signal	S=0.313			0.129511
RCC100	220 µM of Nitrate	Pca_5p10890	7362.65	-3.58902	2.7106e-66	downregulated	Yes	1|K01792-EC:5.1.3.15	glucose-6-phosphate 1-epimerase	9.7e-75	P|IPR008183;IPR025532;IPR014718;IPR011013	Aldose 1-/Glucose-6-phosphate 1-epimerase;Glucose-6-phosphate 1-epimerase;Glycoside hydrolase-type carbohydrate-binding;Galactose mutarotase-like domain superfamily	4.9E-34;1.45749E-79;3.9E-70;2.01E-48	P|PF01263	Aldose 1-epimerase	4.9e-34	P|COG0539	NA|Ribosomal protein S1-like RNA-binding domain	1.94e-10	P|Extracellular	Signal peptide	S=0.387	3|cTP	CS pos: 71-72. TRA-AA. Pr: 0.2904	0.129511
RCC100	220 µM of Nitrate	Pca_5p11570	290.607	-2.17684	8.13235e-26	downregulated	Yes										P|KOG2563	NA|transmembrane transport	3.3e-192	P|Plastid		S=0.233	P|cTP	CS pos: 61-62. PIA-AA. Pr: 0.4175	NA
RCC100	220 µM of Nitrate	Pca_5p12680	483.011	-2.50007	8.51567e-37	downregulated	Yes	P|K03839	flavodoxin I	1.6e-38	P|IPR008254;IPR039261;IPR017938;IPR029039;IPR017927	Flavodoxin/nitric oxide synthase;Ferredoxin-NADP reductase (FNR), nucleotide-binding domain;Riboflavin synthase-like beta-barrel;Flavoprotein-like superfamily;FAD-binding domain, ferredoxin reductase-type	19.364208;1.1E-19;6.97E-16;4.97E-31;11.543702	P|PF00258	Flavodoxin	1.9e-18	P|28IMH	NA|Adenylate and Guanylate cyclase catalytic domain	2.19e-06	P|Cell membrane	Signal peptide|Transmembrane domain	S=0.413	P|SP	CS pos: 21-22. TTL-AP. Pr: 0.1796	0.539109
RCC100	220 µM of Nitrate	Pca_5p14810	3775.42	-2.00467	5.03966e-14	downregulated	Yes	1|K10703-EC:4.2.1.134	very-long-chain (3R)-3-hydroxyacyl-CoA dehydratase	2.1e-44	P|IPR007482	Protein-tyrosine phosphatase-like, PTPLA	1.5e-36	P|PF04387	Protein tyrosine phosphatase-like protein, PTPLA	1.5e-36			NA	P|Endoplasmic reticulum	Signal peptide|Transmembrane domain	S=0.402			NA
RCC100	220 µM of Nitrate	Pca_5p16000	13565.5	-2.01406	5.1985e-45	downregulated	Yes	P|K00645-EC:2.3.1.39	[acyl-carrier-protein] S-malonyltransferase	2.6e-102	P|IPR003965;IPR014043;IPR004410;IPR016036;IPR016035;IPR001227	Fatty acid synthase;Acyl transferase;Malonyl CoA-acyl carrier protein transacylase, FabD-type;Malonyl-CoA ACP transacylase, ACP-binding;Acyl transferase/acyl hydrolase/lysophospholipase;Acyl transferase domain superfamily	7.8E-5;4.1E-24;5.3E-82;1.96E-7;7.85E-66;2.4E-88	P|PF00698	Acyl transferase domain	4.1e-24	P|2CDPH	NA|Chlorophyll A-B binding protein	3.45e-120	P|Extracellular		S=0.492	P|SP	CS pos: 21-22. PAA-AP. Pr: 0.1818	NA
RCC100	220 µM of Nitrate	Pca_5p22600	12844	-3.72472	1.81437e-134	downregulated	Yes				P|IPR036850	Nucleoside diphosphate kinase-like domain superfamily	1.83e-29						NA	P|Cytoplasm		S=0.39			0.483811
RCC100	220 µM of Nitrate	Pca_5p27420	20433.4	-2.0168	4.79997e-05	downregulated	Yes	3|K15283	solute carrier family 35, member E1	4.7e-115	P|IPR004853	Sugar phosphate transporter domain	1.5e-98	P|PF03151	Triose-phosphate Transporter family	1.5e-98			NA	P|Plastid		S=0.378	P|cTP	CS pos: 75-76. APA-KG. Pr: 0.0827	0.483811
RCC100	220 µM of Nitrate	Pca_6p07780	3043.52	-3.85461	1.3591e-38	downregulated	Yes				P|IPR000014;IPR000700;IPR035965;IPR001610	PAS domain;PAS-associated, C-terminal;PAS domain superfamily;PAC motif	2.27267E-10;11.517629;1.06E-27;8.3E-8	P|PF13426	PAS domain	1.6e-22	P|KOG0771	PREB|prolactin regulatory	3.22e-10	P|Endoplasmic reticulum	Signal peptide|Transmembrane domain	S=0.165	1|cTP	CS pos: 99-100. IVA-AE. Pr: 0.2101	0.113801
RCC100	220 µM of Nitrate	Pca_6p16010	3266.35	-3.29616	6.22745e-46	downregulated	Yes				P|IPR029035;IPR026590;IPR003000	DHS-like NAD/FAD-binding domain superfamily;Sirtuin family, catalytic core domain;Sirtuin family	7.36E-35;27.580048;1.2E-19	P|PF02146	Sir2 family	1.2e-19	P|COG0060	ITS2|isoleucyl-tRNA aminoacylation	0	P|Plastid		S=0.455	P|mTP	CS pos: 24-25. RRL-TV. Pr: 0.4515	0.316776
RCC100	220 µM of Nitrate	Pca_6p17970	5449.8	-3.1462	1.56042e-41	downregulated	Yes										P|2E9BC	NA|-	7.69e-08	P|Extracellular	Signal peptide	S=0.163	1|mTP	CS pos: 26-27. LLF-ST. Pr: 0.3894	0.461085
RCC100	220 µM of Nitrate	Pca_6p19100	2505.37	-2.47136	5.21115e-40	downregulated	Yes				P|IPR016087;IPR016089;IPR036298;IPR016088	Chalcone isomerase;Chalcone isomerase, orthogonal bundle domain superfamily;Chalcone isomerase superfamily;Chalcone isomerase, 3-layer sandwich	8.0E-11;7.6E-28;1.29E-23;7.6E-28	P|PF16036	Chalcone isomerase-like	8e-11	P|COG1087	SQD1|racemase and epimerase activity, acting on carbohydrates and derivatives	5.99e-253	P|Plastid		S=0.264	P|mTP	CS pos: 35-36. SMM-AG. Pr: 0.3702	NA
RCC100	441 µM of Nitrate	Pca_1p04320	11513.6	-4.01265	5.14904e-19	downregulated	Yes	3|K00940-EC:2.7.4.6	nucleoside-diphosphate kinase	1.5e-79	P|IPR036850;IPR034907;IPR001564	Nucleoside diphosphate kinase-like domain superfamily;Nucleoside diphosphate kinase-like domain;Nucleoside diphosphate kinase	2.4E-62;8.3E-80;2.2E-49	P|PF00334	Nucleoside diphosphate kinase	9.9e-52			NA	P|Cell membrane	Signal peptide|Transmembrane domain	S=0.3			0.037762
RCC100	441 µM of Nitrate	Pca_1p07280	2418.48	-2.48906	6.78387e-39	downregulated	Yes				P|IPR001202;IPR036020	WW domain;WW domain superfamily	10.6989;3.02E-8	P|PF00397	WW domain	1.8e-09	P|COG2202	NA|PFAM Stage II sporulation protein E (SpoIIE)	7.15e-15	P|Cytoplasm		S=0.512	3|cTP	CS pos: 41-42. VRA-AR. Pr: 0.5162	0.35473
RCC100	441 µM of Nitrate	Pca_1p10490	3539.79	-4.32867	4.68201e-27	downregulated	Yes	2|K01599-EC:4.1.1.37	uroporphyrinogen decarboxylase	3.1e-92	P|IPR038071;IPR000257	UROD/MetE-like superfamily;Uroporphyrinogen decarboxylase (URO-D)	4.06E-68;3.6E-79	P|PF01208	Uroporphyrinogen decarboxylase (URO-D)	3.6e-79	P|COG1211	CMS|D-ribitol-5-phosphate cytidylyltransferase activity	2.32e-112	P|Plastid		S=0.346	3|cTP	CS pos: 64-65. PRC-RR. Pr: 0.2659	0.479504
RCC100	441 µM of Nitrate	Pca_1p14120	6404.9	-2.71856	6.56692e-44	downregulated	Yes				P|IPR023271;IPR000425	Aquaporin-like;Major intrinsic protein	2.75E-23;1.9E-11	P|PF00230	Major intrinsic protein	9.7e-12	P|COG0539	NA|RNA binding	2.69e-235	P|Plastid		S=0.175	2|mTP	CS pos: 43-44. FLY-SK. Pr: 0.4192	0.479504
RCC100	441 µM of Nitrate	Pca_1p18350	2311.17	-3.17199	2.25922e-23	downregulated	Yes										P|COG1224	NA|ATP-dependent 5'-3' DNA helicase activity	1.08e-287	P|Cytoplasm|Nucleus		S=0.414;0.46			0.479421
RCC100	441 µM of Nitrate	Pca_1p24830	11396.8	-2.27138	4.21809e-09	downregulated	Yes	1|K01803-EC:5.3.1.1	triosephosphate isomerase (TIM)	3.6e-86	P|IPR022896;IPR000652;IPR013785;IPR035990;IPR020861	Triosephosphate isomerase, bacterial/eukaryotic;Triosephosphate isomerase;Aldolase-type TIM barrel;Triosephosphate isomerase superfamily;Triosephosphate isomerase, active site	50.887962;3.06651E-104;3.8E-89;1.26E-79;-	P|PF00121	Triosephosphate isomerase	2.8e-80	P|COG0814	NA|Tryptophan/tyrosine permease family	1.66e-33	P|Plastid	Thylakoid luminal transit peptide	S=0.086	1|SP	CS pos: 33-34. VMS-LR. Pr: 0.9090	0.479421
RCC100	441 µM of Nitrate	Pca_1p27340	54128.8	-3.8111	4.10781e-77	downregulated	Yes	2|K00927-EC:2.7.2.3	phosphoglycerate kinase	2.7e-199	P|IPR036043;IPR001576;IPR015911;IPR015824	Phosphoglycerate kinase superfamily;Phosphoglycerate kinase;Phosphoglycerate kinase, conserved site;Phosphoglycerate kinase, N-terminal	4.59E-155;2.7E-148;-;2.4E-159	P|PF00162	Phosphoglycerate kinase	1.1e-153	P|2D7XX	NA|Chalcone isomerase-like	1.68e-21	P|Extracellular	Signal peptide	S=0.035	3|SP	CS pos: 30-31. SLG-RD. Pr: 0.9617	NA
RCC100	441 µM of Nitrate	Pca_1p33790	1644.36	-3.66172	4.69044e-33	downregulated	Yes	2|K01835-EC:5.4.2.2	phosphoglucomutase	1.2e-174	P|IPR016066;IPR005845;IPR005844;IPR036900;IPR016055;IPR005846;IPR045244;IPR005841	Alpha-D-phosphohexomutase, conserved site;Alpha-D-phosphohexomutase, alpha/beta/alpha domain II;Alpha-D-phosphohexomutase, alpha/beta/alpha domain I;Alpha-D-phosphohexomutase, C-terminal domain superfamily;Alpha-D-phosphohexomutase, alpha/beta/alpha I/II/III;Alpha-D-phosphohexomutase, alpha/beta/alpha domain III;Phosphoglucomutase;Alpha-D-phosphohexomutase superfamily	-;1.6E-12;5.2E-28;4.71E-29;1.18E-32;5.6E-28;1.9E-189;1.7E-14	P|PF02879;PF02878;PF02880	Phosphoglucomutase/phosphomannomutase, alpha/beta/alpha domain II;Phosphoglucomutase/phosphomannomutase, alpha/beta/alpha domain I;Phosphoglucomutase/phosphomannomutase, alpha/beta/alpha domain III	1.6E-12;5.2E-28;5.6E-28	P|2FGK0	NA|Protein of unknown function (DUF3804)	1.82e-18	P|Plastid		S=0.103	P|mTP	CS pos: 34-35. RNM-GA. Pr: 0.0981	NA
RCC100	441 µM of Nitrate	Pca_2p08950	12.3988	-3.17753	6.60933e-05	downregulated	Yes	P|K03839	flavodoxin I	5e-49	P|IPR029039;IPR008254	Flavoprotein-like superfamily;Flavodoxin/nitric oxide synthase	6.8E-41;7.7E-20	P|PF00258	Flavodoxin	7.7e-20			NA	P|Cytoplasm	Nuclear localization signal	S=0.526			0.438548
RCC100	441 µM of Nitrate	Pca_2p09100	532.185	-3.26745	4.1085e-39	downregulated	Yes	P|K03839	flavodoxin I	9.2e-52	P|IPR029039;IPR008254;IPR010086;IPR001226	Flavoprotein-like superfamily;Flavodoxin/nitric oxide synthase;Flavodoxin, long chain;Flavodoxin, conserved site	5.2E-40;3.9E-20;1.4E-49;-	P|PF00258	Flavodoxin	3.9e-20	P|COG0558	PIS1|CDP-diacylglycerol-inositol 3-phosphatidyltransferase activity	2.92e-114	P|Endoplasmic reticulum		S=0.285	3|cTP	CS pos: 50-51. TNC-CT. Pr: 0.1763	0.438548
RCC100	441 µM of Nitrate	Pca_2p14040	2223.38	-2.64059	8.69247e-32	downregulated	Yes												NA	P|Nucleus	Nuclear localization signal	S=0.42			NA
RCC100	441 µM of Nitrate	Pca_2p14450	11884.9	-4.49072	9.20091e-42	downregulated	Yes	2|K00208-EC:1.3.1.9 1.3.1.10	enoyl-[acyl-carrier protein] reductase I	1.6e-114	P|IPR002347;IPR014358;IPR036291	Short-chain dehydrogenase/reductase SDR;Enoyl-[acyl-carrier-protein] reductase (NADH);NAD(P)-binding domain superfamily	4.1E-9;4.5E-146;6.41E-56	P|PF13561	Enoyl-(Acyl carrier protein) reductase	1.5e-45	P|COG2013	NA|Mitochondrial biogenesis AIM24	6.07e-83	P|Lysosome/Vacuole	Nuclear localization signal	S=0.513			0.345135
RCC100	441 µM of Nitrate	Pca_2p15870	944.991	-3.83923	1.27496e-22	downregulated	Yes	P|K00800-EC:2.5.1.19	3-phosphoshikimate 1-carboxyvinyltransferase	1.2e-166	P|IPR036968;IPR001986;IPR013792;IPR006264;IPR023193	Enolpyruvate transferase domain superfamily;Enolpyruvate transferase domain;RNA 3'-terminal phosphate cyclase/enolpyruvate transferase, alpha/beta;3-phosphoshikimate 1-carboxyvinyltransferase;3-phosphoshikimate 1-carboxyvinyltransferase, conserved site	1.7E-62;2.9E-122;1.44E-110;31.90708;-	P|PF00275	EPSP synthase (3-phosphoshikimate 1-carboxyvinyltransferase)	2.9e-122	P|COG2706	NA|Lactonase, 7-bladed beta-propeller	1.12e-88	P|Cytoplasm		S=0.424			0.451631
RCC100	441 µM of Nitrate	Pca_2p28430	2163.06	-3.56841	3.92753e-67	downregulated	Yes				P|IPR008775	Phytanoyl-CoA dioxygenase-like	8.6e-18	P|PF05721	Phytanoyl-CoA dioxygenase (PhyH)	8.6e-18	P|COG1403	NA|HNH endonuclease	1.34e-66	P|Plastid		S=0.118			0.451631
RCC100	441 µM of Nitrate	Pca_3p12460	2814.32	-2.28468	1.38928e-36	downregulated	Yes				P|IPR001251;IPR036865	CRAL-TRIO lipid binding domain;CRAL-TRIO lipid binding domain superfamily	10.059937;3.14E-11	P|PF00650	CRAL/TRIO domain	2.1e-06			NA	P|Cell membrane	Signal peptide|Transmembrane domain	S=0.295	P|SP	CS pos: 23-24. SSG-CG. Pr: 0.1536	NA
RCC100	441 µM of Nitrate	Pca_3p12740	9171.08	-2.01464	4.58064e-06	downregulated	Yes				P|IPR027417;IPR003495;IPR011629;IPR036627	P-loop containing nucleoside triphosphate hydrolase;CobW/HypB/UreG, nucleotide-binding domain;Zinc chaperone CobW-like, C-terminal;CobW-like, C-terminal domain superfamily	5.88E-30;1.3E-47;8.9E-18;9.6E-10	P|PF02492;PF07683	CobW/HypB/UreG, nucleotide-binding domain;Cobalamin synthesis protein cobW C-terminal domain	1.3E-47;8.9E-18	P|COG1404	NA|serine-type endopeptidase activity	2.64e-11	P|Extracellular	Signal peptide	S=0.144	P|SP	CS pos: 26-27. LAT-RN. Pr: 0.2467	NA
RCC100	441 µM of Nitrate	Pca_3p13430	46339.6	-4.60074	1.48034e-74	downregulated	Yes										P|COG0459	CPN60A|voltage-gated potassium channel activity	2.82e-307	P|Plastid		S=0.374	P|mTP	CS pos: 28-29. ALQ-AK. Pr: 0.1246	0.137376
RCC100	441 µM of Nitrate	Pca_3p20380	7024.35	-3.31518	1.63894e-71	downregulated	Yes				P|IPR000683;IPR036291	Gfo/Idh/MocA-like oxidoreductase, N-terminal;NAD(P)-binding domain superfamily	1.3E-6;1.89E-8	P|PF01408	Oxidoreductase family, NAD-binding Rossmann fold	1.3e-06	P|COG4586	CAF16|ABC transporter	8.99e-146	P|Cytoplasm	Nuclear localization signal	S=0.334			NA
RCC100	441 µM of Nitrate	Pca_3p23620	7618.21	-4.3666	1.06669e-71	downregulated	Yes				P|IPR011992;IPR001245;IPR008271;IPR011009;IPR018247;IPR000719;IPR002048	EF-hand domain pair;Serine-threonine/tyrosine-protein kinase, catalytic domain;Serine/threonine-protein kinase, active site;Protein kinase-like domain superfamily;EF-Hand 1, calcium-binding site;Protein kinase domain;EF-hand domain	2.19E-11;7.5E-10;-;1.75E-66;-;9.9E-46;0.023	P|PF07714	Protein tyrosine and serine/threonine kinase	1.4e-53	P|2ERCJ	NA|-	5.04e-55	P|Cytoplasm|Extracellular		S=0.418;0.27	1|cTP	CS pos: 42-43. ANA-KG. Pr: 0.2209	NA
RCC100	441 µM of Nitrate	Pca_4p03470	5779.68	-2.41064	1.85668e-15	downregulated	Yes										P|COG1814	CCC1|cellular manganese ion homeostasis	6.61e-80	P|Mitochondrion		S=0.636			NA
RCC100	441 µM of Nitrate	Pca_4p09520	14167.9	-2.03421	2.1265e-28	downregulated	Yes	1|K20989	urea-proton symporter	6.6e-256	P|IPR038377;IPR001734;IPR031155	Sodium/glucose symporter superfamily;Sodium/solute symporter;Urea active transporter	6.9E-68;1.8E-9;4.8E-218	1|PF00474	Sodium:solute symporter family	1e-09	P|COG0445	NA|vesicle-mediated transport	3.16e-185	P|Endoplasmic reticulum|Golgi apparatus	Signal peptide|Transmembrane domain	S=0.209;0.327	4|cTP	CS pos: 37-38. TMA-QT. Pr: 0.1579	0.002162
RCC100	441 µM of Nitrate	Pca_4p10740	1781.97	-2.29384	2.17866e-10	downregulated	Yes	4|K22913-EC:3.1.3.-	phosphatidylinositol 3,5-bisphosphate 5-phosphatase	1.5e-234	4|IPR002013;IPR043573	SAC domain;Polyphosphoinositide phosphatase Fig4-like	2.6E-74;1.6E-221	4|PF02383	SacI homology domain	2.6e-74	P|KOG1944	NA|Belongs to the peroxisomal membrane protein PXMP2 4 family	1.72e-16	P|Extracellular		S=0.269	6|SP	CS pos: 24-25. GSA-IS. Pr: 0.5045	0.053359
RCC100	441 µM of Nitrate	Pca_4p10810	5392.08	-3.55585	2.41169e-61	downregulated	Yes				P|IPR036291	NAD(P)-binding domain superfamily	3.11e-05				P|COG0110	cat|acetyltransferase	1.5e-23	P|Extracellular	Signal peptide	S=0.081	P|SP	CS pos: 16-17. TSA-YD. Pr: 0.4952	NA
RCC100	441 µM of Nitrate	Pca_4p14850	3168.77	-2.40575	5.26003e-29	downregulated	Yes	2|K00991-EC:2.7.7.60	2-C-methyl-D-erythritol 4-phosphate cytidylyltransferase	1.4e-85	P|IPR001228;IPR034683;IPR029044	2-C-methyl-D-erythritol 4-phosphate cytidylyltransferase;Cytidylyltransferase IspD/TarI;Nucleotide-diphospho-sugar transferases	38.036179;3.6E-55;6.7E-74	P|PF01128	2-C-methyl-D-erythritol 4-phosphate cytidylyltransferase	3.6e-55			NA	P|Endoplasmic reticulum	Transmembrane domain	S=0.451			0.494513
RCC100	441 µM of Nitrate	Pca_4p16730	16584.9	-2.74717	9.1281e-20	downregulated	Yes	3|K00059-EC:1.1.1.100	3-oxoacyl-[acyl-carrier protein] reductase	1.9e-100	P|IPR002347;IPR036291;IPR011284	Short-chain dehydrogenase/reductase SDR;NAD(P)-binding domain superfamily;3-oxoacyl-(acyl-carrier-protein) reductase	1.3E-11;1.03E-78;1.9E-92	P|PF13561	Enoyl-(Acyl carrier protein) reductase	3.5e-63	P|COG0488	NA|ATPase activity	0	P|Cytoplasm	Nuclear localization signal	S=0.281			NA
RCC100	441 µM of Nitrate	Pca_4p20030	7409.41	-3.27895	2.09881e-21	downregulated	Yes				4|IPR022796;IPR001344	Chlorophyll A-B binding protein;Chlorophyll A-B binding protein, plant and chromista	9.0E-37;1.3E-29	4|PF00504	Chlorophyll A-B binding protein	9e-37			NA	P|Extracellular|Cell membrane		S=0.18;0.288	P|SP	CS pos: 19-20. AEA-QS. Pr: 0.7015	0.359641
RCC100	441 µM of Nitrate	Pca_4p21280	10591.1	-3.96923	3.14579e-28	downregulated	Yes	P|K15283	solute carrier family 35, member E1	1.1e-83	P|IPR004853	Sugar phosphate transporter domain	5.3e-71	P|PF03151	Triose-phosphate Transporter family	5.3e-71	P|KOG3412	RPL28|structural constituent of ribosome	1.08e-55	P|Cytoplasm|Nucleus	Nuclear localization signal	S=0.402;0.486	5|cTP	CS pos: 55-56. LVA-AN. Pr: 0.3647	NA
RCC100	441 µM of Nitrate	Pca_4p22600	3267.07	-3.51816	8.52745e-63	downregulated	Yes				P|IPR019634;IPR021995	Uncharacterised protein family Ycf49;Protein of unknown function DUF3593	1.1E-33;3.0E-28	P|PF10693;PF12159	Protein of unknown function (DUF2499);Protein of unknown function (DUF3593)	1.1E-33;3.0E-28	P|COG0060	ITS2|isoleucyl-tRNA aminoacylation	0	P|Plastid		S=0.455	P|mTP	CS pos: 24-25. RRL-TV. Pr: 0.4515	0.507513
RCC100	441 µM of Nitrate	Pca_5p04080	18326.2	-3.31794	1.9191e-22	downregulated	Yes	4|K02078	acyl carrier protein	6.8e-27	4|IPR003231;IPR036736;IPR009081;IPR006162;IPR020806	Acyl carrier protein (ACP);ACP-like superfamily;Phosphopantetheine binding ACP domain;Phosphopantetheine attachment site;Polyketide synthase, phosphopantetheine-binding domain	7.1E-18;9.29E-21;2.7E-16;-;0.0064	4|PF00550	Phosphopantetheine attachment site	2.7e-16			NA	P|Cytoplasm	Nuclear localization signal	S=0.543			0.507513
RCC100	441 µM of Nitrate	Pca_5p05230	425.358	-2.59637	2.99771e-18	downregulated	Yes				4|IPR011060;IPR013785	Ribulose-phosphate binding barrel;Aldolase-type TIM barrel	9.42E-8;2.4E-9	6|PF00834	Ribulose-phosphate 3 epimerase family	1.1e-54			NA	P|Extracellular		S=0.685			0.207387
RCC100	441 µM of Nitrate	Pca_5p06500	1848.16	-2.08186	4.56059e-29	downregulated	Yes				P|IPR032710	NTF2-like domain superfamily	2.88e-06				4|COG2053	rps28|ribosomal protein	2.62e-38	P|Cell membrane	Transmembrane domain	S=0.183			0.207387
RCC100	441 µM of Nitrate	Pca_5p08830	190.193	-3.58884	5.72398e-32	downregulated	Yes				P|IPR036249	Thioredoxin-like superfamily	2.94e-09				P|KOG2601	NA|Solute carrier family 40 member	1.04e-11	P|Endoplasmic reticulum	Transmembrane domain	S=0.472	2|mTP	CS pos: 38-39. ARC-TA. Pr: 0.2526	NA
RCC100	441 µM of Nitrate	Pca_5p10660	8837.14	-2.75692	1.04189e-26	downregulated	Yes	3|K13348	protein Mpv17	4e-57	P|IPR007248	Mpv17/PMP22	1e-39	P|PF04117	Mpv17 / PMP22 family	5.1e-18	P|2E01A	NA|-	1.46e-06	P|Extracellular	Signal peptide	S=0.387	P|SP	CS pos: 17-18. AVA-FA. Pr: 0.3772	NA
RCC100	441 µM of Nitrate	Pca_5p10890	6977.92	-3.10313	1.99755e-34	downregulated	Yes	1|K01792-EC:5.1.3.15	glucose-6-phosphate 1-epimerase	9.7e-75	P|IPR008183;IPR025532;IPR014718;IPR011013	Aldose 1-/Glucose-6-phosphate 1-epimerase;Glucose-6-phosphate 1-epimerase;Glycoside hydrolase-type carbohydrate-binding;Galactose mutarotase-like domain superfamily	4.9E-34;1.45749E-79;3.9E-70;2.01E-48	P|PF01263	Aldose 1-epimerase	4.9e-34	P|COG5045	RPS10|ribosomal small subunit assembly	1.39e-60	P|Cytoplasm	Nuclear localization signal	S=0.263			NA
RCC100	441 µM of Nitrate	Pca_5p12680	419.586	-3.0272	2.50068e-15	downregulated	Yes	P|K03839	flavodoxin I	1.6e-38	P|IPR008254;IPR039261;IPR017938;IPR029039;IPR017927	Flavodoxin/nitric oxide synthase;Ferredoxin-NADP reductase (FNR), nucleotide-binding domain;Riboflavin synthase-like beta-barrel;Flavoprotein-like superfamily;FAD-binding domain, ferredoxin reductase-type	19.364208;1.1E-19;6.97E-16;4.97E-31;11.543702	P|PF00258	Flavodoxin	1.9e-18			NA	P|Cytoplasm	Nuclear localization signal	S=0.309			NA
RCC100	441 µM of Nitrate	Pca_5p14170	3325.93	-3.11932	6.46944e-24	downregulated	Yes	3|K13348	protein Mpv17	2.4e-52	P|IPR007248	Mpv17/PMP22	1.2e-16	P|PF04117	Mpv17 / PMP22 family	1.2e-16	P|28K8J	C4orf22|Domain of unknown function (DUF4464)	2.5e-132	P|Nucleus	Nuclear localization signal|Nuclear export signal	S=0.315			0.24367
RCC100	441 µM of Nitrate	Pca_5p14810	3021.08	-3.72176	2.90937e-45	downregulated	Yes	1|K10703-EC:4.2.1.134	very-long-chain (3R)-3-hydroxyacyl-CoA dehydratase	2.1e-44	P|IPR007482	Protein-tyrosine phosphatase-like, PTPLA	1.5e-36	P|PF04387	Protein tyrosine phosphatase-like protein, PTPLA	1.5e-36	P|COG0665	NA|FAD dependent oxidoreductase	1.93e-116	P|Mitochondrion	Mitochondrial transit peptide	S=0.119	P|mTP	CS pos: 21-22. RTL-ST. Pr: 0.6777	NA
RCC100	441 µM of Nitrate	Pca_5p15330	2256.89	-2.76425	3.74192e-33	downregulated	Yes							4|PF00856	SET domain	2.5e-13	P|COG1185	PNP1|polyribonucleotide nucleotidyltransferase activity	6.3e-297	P|Extracellular		S=0.632	P|mTP	CS pos: 25-26. TRL-QV. Pr: 0.3395	NA
RCC100	441 µM of Nitrate	Pca_5p18440	8209.83	-2.23893	1.15873e-20	downregulated	Yes				P|IPR011060;IPR000056;IPR013785	Ribulose-phosphate binding barrel;Ribulose-phosphate 3-epimerase-like;Aldolase-type TIM barrel	8.07E-30;2.0E-32;1.5E-37	2|PF00834	Ribulose-phosphate 3 epimerase family	1.5e-44	5|2C2DM	NA|-	3.48e-11	P|Extracellular		S=0.617			NA
RCC100	441 µM of Nitrate	Pca_5p19600	1943.81	-2.16165	3.75514e-07	downregulated	Yes	2|K15283	solute carrier family 35, member E1	5.8e-81	2|IPR004853	Sugar phosphate transporter domain	9.6e-81	2|PF03151	Triose-phosphate Transporter family	9.6e-81	P|COG0523	NA|ATP binding	1.29e-179	P|Cytoplasm|Nucleus	Nuclear localization signal	S=0.396;0.47			NA
RCC100	441 µM of Nitrate	Pca_5p22600	11827.1	-3.66904	3.57431e-59	downregulated	Yes				P|IPR036850	Nucleoside diphosphate kinase-like domain superfamily	1.83e-29						NA	P|Cytoplasm	Nuclear localization signal	S=0.442			0.096313
RCC100	441 µM of Nitrate	Pca_5p27420	17896	-3.11383	2.88461e-21	downregulated	Yes	3|K15283	solute carrier family 35, member E1	4.7e-115	P|IPR004853	Sugar phosphate transporter domain	1.5e-98	P|PF03151	Triose-phosphate Transporter family	1.5e-98			NA	P|Cytoplasm|Nucleus	Nuclear localization signal	S=0.498;0.49	2|mTP	CS pos: 43-44. ARQ-ST. Pr: 0.2962	0.157696
RCC100	441 µM of Nitrate	Pca_5p28720	1336.96	-2.62968	7.87537e-12	downregulated	Yes				P|IPR008580;IPR042266	PPPDE peptidase domain;PPPDE peptidase domain superfamily	0.0048;6.9E-15	P|PF05903	PPPDE putative peptidase domain	1.2e-09	P|COG0697	NA|pyrimidine nucleotide-sugar transmembrane transporter activity	3.1e-58	P|Plastid	Signal peptide	S=0.326	1|SP	CS pos: 26-27. VST-RE. Pr: 0.5368	NA
RCC100	441 µM of Nitrate	Pca_6p07780	2955.7	-3.00918	1.07122e-32	downregulated	Yes				P|IPR000014;IPR000700;IPR035965;IPR001610	PAS domain;PAS-associated, C-terminal;PAS domain superfamily;PAC motif	2.27267E-10;11.517629;1.06E-27;8.3E-8	P|PF13426	PAS domain	1.6e-22	P|COG0545	NA|peptidyl-prolyl cis-trans isomerase activity	6.17e-177	P|Cytoplasm	Nuclear localization signal|Nuclear export signal	S=0.243			NA
RCC100	441 µM of Nitrate	Pca_6p16010	2965.11	-3.5184	1.13158e-35	downregulated	Yes				P|IPR029035;IPR026590;IPR003000	DHS-like NAD/FAD-binding domain superfamily;Sirtuin family, catalytic core domain;Sirtuin family	7.36E-35;27.580048;1.2E-19	P|PF02146	Sir2 family	1.2e-19			NA	P|Cytoplasm	Nuclear localization signal	S=0.35			NA
RCC100	441 µM of Nitrate	Pca_6p17770	641.835	-2.63351	2.96628e-11	downregulated	Yes				P|IPR002076;IPR030457	ELO family;ELO family, conserved site	7.4E-29;-	P|PF01151	GNS1/SUR4 family	6.7e-33			NA	P|Cytoplasm	Nuclear export signal	S=0.379			0.078669
RCC100	441 µM of Nitrate	Pca_6p17970	5095.23	-2.97572	3.66303e-46	downregulated	Yes										P|28SGF	NA|Phytanoyl-CoA dioxygenase (PhyH)	8.89e-37	P|Extracellular|Endoplasmic reticulum	Signal peptide	S=0.229;0.384			0.078669
RCC100	441 µM of Nitrate	Pca_6p19100	2117.79	-3.20896	2.11669e-11	downregulated	Yes				P|IPR016087;IPR016089;IPR036298;IPR016088	Chalcone isomerase;Chalcone isomerase, orthogonal bundle domain superfamily;Chalcone isomerase superfamily;Chalcone isomerase, 3-layer sandwich	8.0E-11;7.6E-28;1.29E-23;7.6E-28	P|PF16036	Chalcone isomerase-like	8e-11	P|KOG1418	NA|potassium channel activity	6.89e-10	P|Lysosome/Vacuole	Transmembrane domain	S=0.472			0.239519
RCC697	50 µM of Nitrate	Pca_1p04320	3256.72	-2.55585	7.60236e-16	downregulated	Yes	3|K00940-EC:2.7.4.6	nucleoside-diphosphate kinase	1.5e-79	P|IPR036850;IPR034907;IPR001564	Nucleoside diphosphate kinase-like domain superfamily;Nucleoside diphosphate kinase-like domain;Nucleoside diphosphate kinase	2.4E-62;8.3E-80;2.2E-49	P|PF00334	Nucleoside diphosphate kinase	9.9e-52	P|COG4320	NA|Uncharacterized protein conserved in bacteria (DUF2252)	1.72e-124	P|Extracellular|Plastid		S=0.357;0.312	P|mTP	CS pos: 25-26. RRT-AV. Pr: 0.2399	NA
RCC697	50 µM of Nitrate	Pca_1p07280	135.515	-5.18587	8.19111e-07	downregulated	Yes				P|IPR001202;IPR036020	WW domain;WW domain superfamily	10.6989;3.02E-8	P|PF00397	WW domain	1.8e-09	P|COG0245	MCS|2-C-methyl-D-erythritol 2,4-cyclodiphosphate synthase activity	4.51e-105	P|Plastid		S=0.312	P|mTP	CS pos: 29-30. KRT-TA. Pr: 0.1534	NA
RCC697	50 µM of Nitrate	Pca_1p10490	268.939	-2.97616	7.2963e-13	downregulated	Yes	2|K01599-EC:4.1.1.37	uroporphyrinogen decarboxylase	3.1e-92	P|IPR038071;IPR000257	UROD/MetE-like superfamily;Uroporphyrinogen decarboxylase (URO-D)	4.06E-68;3.6E-79	P|PF01208	Uroporphyrinogen decarboxylase (URO-D)	3.6e-79	P|2AGQT	NA|-	6.95e-61	P|Extracellular	Signal peptide	S=0.191	P|SP	CS pos: 24-25. SRG-RP. Pr: 0.4846	0.272638
RCC697	50 µM of Nitrate	Pca_1p14120	2254.62	-3.15354	5.17699e-37	downregulated	Yes				P|IPR023271;IPR000425	Aquaporin-like;Major intrinsic protein	2.75E-23;1.9E-11	P|PF00230	Major intrinsic protein	9.7e-12			NA	P|Endoplasmic reticulum	Signal peptide|Transmembrane domain	S=0.384			0.272638
RCC697	50 µM of Nitrate	Pca_1p18350	288.541	-2.56559	4.50878e-07	downregulated	Yes										P|COG0304	NA|3-oxoacyl-[acyl-carrier-protein] synthase activity	3.48e-234	P|Extracellular		S=0.451	P|mTP	CS pos: 13-14. ALL-IT. Pr: 0.1343	0.44137
RCC697	50 µM of Nitrate	Pca_1p20500	838	-3.23281	5.56106e-61	downregulated	Yes				P|IPR044831;IPR010255;IPR002207;IPR019793;IPR019794;IPR002016	Heme-binding peroxidase Ccp1-like;Haem peroxidase superfamily;Class I peroxidase;Peroxidases heam-ligand binding site;Peroxidase, active site;Haem peroxidase	3.6E-73;1.92E-74;8.3E-22;-;-;13.441061	P|PF00141	Peroxidase	3.8e-42	P|COG0673	NA|D-xylose 1-dehydrogenase (NADP+) activity	7.74e-152	P|Cytoplasm	Peroxisomal targeting signal	S=0.438	1|mTP	CS pos: 25-26. KLF-HK. Pr: 0.0956	0.44137
RCC697	50 µM of Nitrate	Pca_1p24830	528.06	-2.40331	2.22416e-15	downregulated	Yes	1|K01803-EC:5.3.1.1	triosephosphate isomerase (TIM)	3.6e-86	P|IPR022896;IPR000652;IPR013785;IPR035990;IPR020861	Triosephosphate isomerase, bacterial/eukaryotic;Triosephosphate isomerase;Aldolase-type TIM barrel;Triosephosphate isomerase superfamily;Triosephosphate isomerase, active site	50.887962;3.06651E-104;3.8E-89;1.26E-79;-	P|PF00121	Triosephosphate isomerase	2.8e-80	P|COG0697	NA|EamA-like transporter family	6.04e-26	P|Plastid		S=0.097			NA
RCC697	50 µM of Nitrate	Pca_1p27340	10092.8	-2.51581	7.80475e-23	downregulated	Yes	2|K00927-EC:2.7.2.3	phosphoglycerate kinase	2.7e-199	P|IPR036043;IPR001576;IPR015911;IPR015824	Phosphoglycerate kinase superfamily;Phosphoglycerate kinase;Phosphoglycerate kinase, conserved site;Phosphoglycerate kinase, N-terminal	4.59E-155;2.7E-148;-;2.4E-159	P|PF00162	Phosphoglycerate kinase	1.1e-153	P|KOG1667	NA|negative regulation of Rho-dependent protein serine/threonine kinase activity	7.09e-143	P|Cytoplasm	Nuclear localization signal	S=0.28			NA
RCC697	50 µM of Nitrate	Pca_1p33790	493.663	-5.28183	9.37236e-09	downregulated	Yes	2|K01835-EC:5.4.2.2	phosphoglucomutase	1.2e-174	P|IPR016066;IPR005845;IPR005844;IPR036900;IPR016055;IPR005846;IPR045244;IPR005841	Alpha-D-phosphohexomutase, conserved site;Alpha-D-phosphohexomutase, alpha/beta/alpha domain II;Alpha-D-phosphohexomutase, alpha/beta/alpha domain I;Alpha-D-phosphohexomutase, C-terminal domain superfamily;Alpha-D-phosphohexomutase, alpha/beta/alpha I/II/III;Alpha-D-phosphohexomutase, alpha/beta/alpha domain III;Phosphoglucomutase;Alpha-D-phosphohexomutase superfamily	-;1.6E-12;5.2E-28;4.71E-29;1.18E-32;5.6E-28;1.9E-189;1.7E-14	P|PF02879;PF02878;PF02880	Phosphoglucomutase/phosphomannomutase, alpha/beta/alpha domain II;Phosphoglucomutase/phosphomannomutase, alpha/beta/alpha domain I;Phosphoglucomutase/phosphomannomutase, alpha/beta/alpha domain III	1.6E-12;5.2E-28;5.6E-28	P|COG5272	NA|cellular macromolecule catabolic process	5.54e-09	P|Cytoplasm		S=0.444			0.386001
RCC697	50 µM of Nitrate	Pca_2p08950	783.623	-5.52279	4.49465e-85	downregulated	Yes	P|K03839	flavodoxin I	5e-49	P|IPR029039;IPR008254	Flavoprotein-like superfamily;Flavodoxin/nitric oxide synthase	6.8E-41;7.7E-20	P|PF00258	Flavodoxin	7.7e-20	P|COG2233	NA|xanthine transmembrane transporter activity	1.42999999999776e-312	P|Cell membrane	Transmembrane domain	S=0.329	P|mTP	CS pos: 38-39. GQR-GD. Pr: 0.0939	0.386001
RCC697	50 µM of Nitrate	Pca_2p08960	7780.86	-2.43704	4.85151e-44	downregulated	Yes	4|K01623-EC:4.1.2.13	fructose-bisphosphate aldolase, class I	1.7e-134	4|IPR000741;IPR013785	Fructose-bisphosphate aldolase, class-I;Aldolase-type TIM barrel	9.8E-125;5.4E-129	4|PF00274	Fructose-bisphosphate aldolase class-I	9.8e-125	P|COG0549	CBK|carbamoyl phosphate catabolic process	6.53e-169	P|Mitochondrion	Mitochondrial transit peptide	S=0.248	P|mTP	CS pos: 16-17. RLL-SD. Pr: 0.6324	NA
RCC697	50 µM of Nitrate	Pca_2p09100	3422.28	-4.98633	2.5622e-190	downregulated	Yes	P|K03839	flavodoxin I	9.2e-52	P|IPR029039;IPR008254;IPR010086;IPR001226	Flavoprotein-like superfamily;Flavodoxin/nitric oxide synthase;Flavodoxin, long chain;Flavodoxin, conserved site	5.2E-40;3.9E-20;1.4E-49;-	P|PF00258	Flavodoxin	3.9e-20			NA	P|Mitochondrion		S=0.2			NA
RCC697	50 µM of Nitrate	Pca_2p14040	2157.78	-2.13039	5.56577e-10	downregulated	Yes										P|KOG3499	RPL38|structural constituent of ribosome	3.18e-31	P|Nucleus	Nuclear localization signal	S=0.263			NA
RCC697	50 µM of Nitrate	Pca_2p14450	4166.52	-3.114	9.53523e-71	downregulated	Yes	2|K00208-EC:1.3.1.9 1.3.1.10	enoyl-[acyl-carrier protein] reductase I	1.6e-114	P|IPR002347;IPR014358;IPR036291	Short-chain dehydrogenase/reductase SDR;Enoyl-[acyl-carrier-protein] reductase (NADH);NAD(P)-binding domain superfamily	4.1E-9;4.5E-146;6.41E-56	P|PF13561	Enoyl-(Acyl carrier protein) reductase	1.5e-45	P|2D4NP	NA|Major Facilitator Superfamily	3.24e-135	P|Plastid		S=0.206	P|cTP	CS pos: 34-35. RRH-AS. Pr: 0.2095	0.272538
RCC697	50 µM of Nitrate	Pca_2p15870	3129.45	-2.01431	3.18269e-07	downregulated	Yes	P|K00800-EC:2.5.1.19	3-phosphoshikimate 1-carboxyvinyltransferase	1.2e-166	P|IPR036968;IPR001986;IPR013792;IPR006264;IPR023193	Enolpyruvate transferase domain superfamily;Enolpyruvate transferase domain;RNA 3'-terminal phosphate cyclase/enolpyruvate transferase, alpha/beta;3-phosphoshikimate 1-carboxyvinyltransferase;3-phosphoshikimate 1-carboxyvinyltransferase, conserved site	1.7E-62;2.9E-122;1.44E-110;31.90708;-	P|PF00275	EPSP synthase (3-phosphoshikimate 1-carboxyvinyltransferase)	2.9e-122	4|COG0299	NA|phosphoribosylglycinamide formyltransferase activity	2.93e-126	P|Extracellular	Nuclear localization signal	S=0.586			NA
RCC697	50 µM of Nitrate	Pca_2p28430	423.039	-2.24788	3.6029e-06	downregulated	Yes				P|IPR008775	Phytanoyl-CoA dioxygenase-like	8.6e-18	P|PF05721	Phytanoyl-CoA dioxygenase (PhyH)	8.6e-18	P|COG0534	NA|antiporter activity	2.09e-118	P|Extracellular	Signal peptide	S=0.218	P|SP	CS pos: 16-17. SNA-QI. Pr: 0.4321	NA
RCC697	50 µM of Nitrate	Pca_2p32840	1200.78	-2.14336	7.36202e-13	downregulated	Yes				P|IPR008775;IPR016177	Phytanoyl-CoA dioxygenase-like;DNA-binding domain superfamily	9.0E-8;3.24E-6	P|PF05721	Phytanoyl-CoA dioxygenase (PhyH)	9e-08	P|COG0244	RPP0|ribosome biogenesis	2.36e-173	P|Cytoplasm	Nuclear localization signal	S=0.304			NA
RCC697	50 µM of Nitrate	Pca_3p12460	226.4	-3.57455	7.69519e-40	downregulated	Yes				P|IPR001251;IPR036865	CRAL-TRIO lipid binding domain;CRAL-TRIO lipid binding domain superfamily	10.059937;3.14E-11	P|PF00650	CRAL/TRIO domain	2.1e-06	4|COG0244	NA|Ribosomal protein L10	1.4e-12	P|Extracellular		S=0.66			0.097932
RCC697	50 µM of Nitrate	Pca_3p12740	277.822	-5.03915	1.69097e-16	downregulated	Yes				P|IPR027417;IPR003495;IPR011629;IPR036627	P-loop containing nucleoside triphosphate hydrolase;CobW/HypB/UreG, nucleotide-binding domain;Zinc chaperone CobW-like, C-terminal;CobW-like, C-terminal domain superfamily	5.88E-30;1.3E-47;8.9E-18;9.6E-10	P|PF02492;PF07683	CobW/HypB/UreG, nucleotide-binding domain;Cobalamin synthesis protein cobW C-terminal domain	1.3E-47;8.9E-18	P|KOG0498	NA|voltage-gated potassium channel activity	1.04e-81	P|Lysosome/Vacuole	Transmembrane domain	S=0.432			0.543255
RCC697	50 µM of Nitrate	Pca_3p13430	1569.05	-4.60333	1.80123e-119	downregulated	Yes										P|COG1335	NA|Isochorismatase family	5.84e-96	P|Cytoplasm		S=0.42			0.543255
RCC697	50 µM of Nitrate	Pca_3p14920	375.042	-2.84203	1.02373e-18	downregulated	Yes										P|COG0042	NA|Catalyzes the synthesis of dihydrouridine, a modified base found in the D-loop of most tRNAs	3.42e-83	P|Cytoplasm	Nuclear localization signal	S=0.375			0.543255
RCC697	50 µM of Nitrate	Pca_3p20380	3750.48	-2.72004	4.85944e-56	downregulated	Yes				P|IPR000683;IPR036291	Gfo/Idh/MocA-like oxidoreductase, N-terminal;NAD(P)-binding domain superfamily	1.3E-6;1.89E-8	P|PF01408	Oxidoreductase family, NAD-binding Rossmann fold	1.3e-06	P|COG1028	NA|3-oxoacyl-[acyl-carrier-protein] reductase (NADH) activity	1.33e-148	P|Plastid		S=0.392	P|mTP	CS pos: 29-30. RRA-AM. Pr: 0.3668	NA
RCC697	50 µM of Nitrate	Pca_3p23620	782.266	-4.29269	4.74484e-22	downregulated	Yes				P|IPR011992;IPR001245;IPR008271;IPR011009;IPR018247;IPR000719;IPR002048	EF-hand domain pair;Serine-threonine/tyrosine-protein kinase, catalytic domain;Serine/threonine-protein kinase, active site;Protein kinase-like domain superfamily;EF-Hand 1, calcium-binding site;Protein kinase domain;EF-hand domain	2.19E-11;7.5E-10;-;1.75E-66;-;9.9E-46;0.023	P|PF07714	Protein tyrosine and serine/threonine kinase	1.4e-53			NA	P|Cytoplasm		S=0.293			NA
RCC697	50 µM of Nitrate	Pca_4p03470	206.328	-4.68149	3.17664e-42	downregulated	Yes										P|2E3BA	NA|FG-GAP repeat	1.9e-71	P|Extracellular	Signal peptide	S=0.198	P|SP	CS pos: 29-30. VQA-HE. Pr: 0.6907	NA
RCC697	50 µM of Nitrate	Pca_4p04140	12.2727	-3.77425	0.000444549	downregulated	Yes				P|IPR000626;IPR029071;IPR019956	Ubiquitin-like domain;Ubiquitin-like domain superfamily;Ubiquitin domain	4.5E-20;1.89E-24;1.3E-13	P|PF00240	Ubiquitin family	1.3e-18			NA	P|Cytoplasm	Nuclear localization signal	S=0.526			NA
RCC697	50 µM of Nitrate	Pca_4p10740	511.512	-3.71416	7.61295e-31	downregulated	Yes	4|K22913-EC:3.1.3.-	phosphatidylinositol 3,5-bisphosphate 5-phosphatase	1.5e-234	4|IPR002013;IPR043573	SAC domain;Polyphosphoinositide phosphatase Fig4-like	2.6E-74;1.6E-221	4|PF02383	SacI homology domain	2.6e-74	P|COG0545	NA|peptidyl-prolyl cis-trans isomerase activity	6.06e-48	P|Plastid		S=0.5	P|SP	CS pos: 16-17. ALG-LL. Pr: 0.1467	NA
RCC697	50 µM of Nitrate	Pca_4p10810	381.67	-4.29687	6.80652e-41	downregulated	Yes				P|IPR036291	NAD(P)-binding domain superfamily	3.11e-05						NA	P|Endoplasmic reticulum	Signal peptide|Transmembrane domain	S=0.513			NA
RCC697	50 µM of Nitrate	Pca_4p14850	418.085	-4.81378	2.39437e-43	downregulated	Yes	2|K00991-EC:2.7.7.60	2-C-methyl-D-erythritol 4-phosphate cytidylyltransferase	1.4e-85	P|IPR001228;IPR034683;IPR029044	2-C-methyl-D-erythritol 4-phosphate cytidylyltransferase;Cytidylyltransferase IspD/TarI;Nucleotide-diphospho-sugar transferases	38.036179;3.6E-55;6.7E-74	P|PF01128	2-C-methyl-D-erythritol 4-phosphate cytidylyltransferase	3.6e-55	P|KOG1676	NA|negative regulation of low-density lipoprotein particle clearance	6.8e-64	P|Cytoplasm|Nucleus	Nuclear localization signal	S=0.322;0.476	2|mTP	CS pos: 45-46. XWF-GS. Pr: 0.5036	NA
RCC697	50 µM of Nitrate	Pca_4p16730	1511.5	-2.93164	5.0305e-35	downregulated	Yes	3|K00059-EC:1.1.1.100	3-oxoacyl-[acyl-carrier protein] reductase	1.9e-100	P|IPR002347;IPR036291;IPR011284	Short-chain dehydrogenase/reductase SDR;NAD(P)-binding domain superfamily;3-oxoacyl-(acyl-carrier-protein) reductase	1.3E-11;1.03E-78;1.9E-92	P|PF13561	Enoyl-(Acyl carrier protein) reductase	3.5e-63	P|KOG1172	NA|inorganic anion exchanger activity	5.57e-19	P|Plastid		S=0.38	P|mTP	CS pos: 41-42. RAQ-AP. Pr: 0.2599	0.032624
RCC697	50 µM of Nitrate	Pca_4p18910	1668.82	-2.56725	1.90234e-22	downregulated	Yes										P|COG1011	HDHD3|N-acylneuraminate-9-phosphatase activity	3.15e-12	P|Plastid		S=0.35	1|mTP	CS pos: 37-38. RHI-SM. Pr: 0.3171	0.050683
RCC697	50 µM of Nitrate	Pca_4p20030	2475.12	-3.34789	9.82569e-24	downregulated	Yes				4|IPR022796;IPR001344	Chlorophyll A-B binding protein;Chlorophyll A-B binding protein, plant and chromista	9.0E-37;1.3E-29	4|PF00504	Chlorophyll A-B binding protein	9e-37	P|COG2110	NA|Macro domain	2.59e-29	P|Cytoplasm	Signal peptide	S=0.454			0.050683
RCC697	50 µM of Nitrate	Pca_4p21280	1681.78	-4.49968	8.17497e-56	downregulated	Yes	P|K15283	solute carrier family 35, member E1	1.1e-83	P|IPR004853	Sugar phosphate transporter domain	5.3e-71	P|PF03151	Triose-phosphate Transporter family	5.3e-71	P|2E0RZ	NA|-	1.79e-29	P|Extracellular	Signal peptide	S=0.274	3|cTP	CS pos: 59-60. TSC-RR. Pr: 0.1930	NA
RCC697	50 µM of Nitrate	Pca_4p22600	520.158	-2.73103	1.24032e-20	downregulated	Yes				P|IPR019634;IPR021995	Uncharacterised protein family Ycf49;Protein of unknown function DUF3593	1.1E-33;3.0E-28	P|PF10693;PF12159	Protein of unknown function (DUF2499);Protein of unknown function (DUF3593)	1.1E-33;3.0E-28			NA	P|Nucleus	Nuclear localization signal	S=0.48	1|cTP	CS pos: 44-45. QAC-EA. Pr: 0.2544	NA
RCC697	50 µM of Nitrate	Pca_4p24420	18.4462	-5.26811	1.01061e-05	downregulated	Yes												NA	P|Extracellular	Signal peptide	S=0.0639999999999999	P|SP	CS pos: 26-27. ATA-QR. Pr: 0.9602	NA
RCC697	50 µM of Nitrate	Pca_5p04080	1491.97	-4.49883	2.42652e-185	downregulated	Yes	4|K02078	acyl carrier protein	6.8e-27	4|IPR003231;IPR036736;IPR009081;IPR006162;IPR020806	Acyl carrier protein (ACP);ACP-like superfamily;Phosphopantetheine binding ACP domain;Phosphopantetheine attachment site;Polyketide synthase, phosphopantetheine-binding domain	7.1E-18;9.29E-21;2.7E-16;-;0.0064	4|PF00550	Phosphopantetheine attachment site	2.7e-16	3|COG5184	NA|Regulator of chromosome condensation (RCC1) repeat	1.03e-06	P|Cytoplasm		S=0.439			0.045354
RCC697	50 µM of Nitrate	Pca_5p05230	240.231	-5.59565	4.80496e-42	downregulated	Yes				4|IPR011060;IPR013785	Ribulose-phosphate binding barrel;Aldolase-type TIM barrel	9.42E-8;2.4E-9	6|PF00834	Ribulose-phosphate 3 epimerase family	1.1e-54			NA	P|Cytoplasm		S=0.456	P|mTP	CS pos: 39-40. RRT-LI. Pr: 0.2354	NA
RCC697	50 µM of Nitrate	Pca_5p06500	5.32035	-3.16383	0.00891875	downregulated	Yes				P|IPR032710	NTF2-like domain superfamily	2.88e-06				5|2CZ6H	NA|-	3.04e-10	P|Nucleus|Extracellular	Nuclear localization signal	S=0.132;0.365	5|mTP	CS pos: 41-42. ASY-LS. Pr: 0.2404	NA
RCC697	50 µM of Nitrate	Pca_5p08830	432.736	-2.95094	4.67954e-34	downregulated	Yes				P|IPR036249	Thioredoxin-like superfamily	2.94e-09				P|COG0552	SRPR|signal recognition particle binding	2.66e-227	P|Cytoplasm		S=0.434			NA
RCC697	50 µM of Nitrate	Pca_5p10660	4242.92	-2.48745	1.17273e-20	downregulated	Yes	3|K13348	protein Mpv17	4e-57	P|IPR007248	Mpv17/PMP22	1e-39	P|PF04117	Mpv17 / PMP22 family	5.1e-18			NA	P|Cytoplasm		S=0.521	6|SP	CS pos: 30-31. GDA-SL. Pr: 0.7196	NA
RCC697	50 µM of Nitrate	Pca_5p10890	2875.61	-3.42829	1.17831e-13	downregulated	Yes	1|K01792-EC:5.1.3.15	glucose-6-phosphate 1-epimerase	9.7e-75	P|IPR008183;IPR025532;IPR014718;IPR011013	Aldose 1-/Glucose-6-phosphate 1-epimerase;Glucose-6-phosphate 1-epimerase;Glycoside hydrolase-type carbohydrate-binding;Galactose mutarotase-like domain superfamily	4.9E-34;1.45749E-79;3.9E-70;2.01E-48	P|PF01263	Aldose 1-epimerase	4.9e-34			NA	P|Cytoplasm	Nuclear localization signal	S=0.278			NA
RCC697	50 µM of Nitrate	Pca_5p11570	4.67501	-4.38152	0.00536015	downregulated	Yes										P|KOG0147	NA|mRNA processing	4.16e-26	P|Nucleus	Nuclear localization signal	S=0.113	4|cTP	CS pos: 40-41. TVA-AA. Pr: 0.1722	NA
RCC697	50 µM of Nitrate	Pca_5p12680	53.8311	-4.18895	3.83997e-08	downregulated	Yes	P|K03839	flavodoxin I	1.6e-38	P|IPR008254;IPR039261;IPR017938;IPR029039;IPR017927	Flavodoxin/nitric oxide synthase;Ferredoxin-NADP reductase (FNR), nucleotide-binding domain;Riboflavin synthase-like beta-barrel;Flavoprotein-like superfamily;FAD-binding domain, ferredoxin reductase-type	19.364208;1.1E-19;6.97E-16;4.97E-31;11.543702	P|PF00258	Flavodoxin	1.9e-18			NA	P|Extracellular	Signal peptide	S=0.135			NA
RCC697	50 µM of Nitrate	Pca_5p14170	671.71	-5.31145	2.04945e-72	downregulated	Yes	3|K13348	protein Mpv17	2.4e-52	P|IPR007248	Mpv17/PMP22	1.2e-16	P|PF04117	Mpv17 / PMP22 family	1.2e-16	P|COG0508	NA|dihydrolipoyllysine-residue acetyltransferase activity	9.59e-103	P|Plastid		S=0.42	P|cTP	CS pos: 35-36. LHA-AT. Pr: 0.1895	0.038201
RCC697	50 µM of Nitrate	Pca_5p14810	715.925	-2.06951	9.69872e-10	downregulated	Yes	1|K10703-EC:4.2.1.134	very-long-chain (3R)-3-hydroxyacyl-CoA dehydratase	2.1e-44	P|IPR007482	Protein-tyrosine phosphatase-like, PTPLA	1.5e-36	P|PF04387	Protein tyrosine phosphatase-like protein, PTPLA	1.5e-36			NA	P|Extracellular	Signal peptide	S=0.145	P|SP	CS pos: 19-20. QQG-LQ. Pr: 0.2570	0.378479
RCC697	50 µM of Nitrate	Pca_5p15330	173.464	-2.27698	4.31192e-19	downregulated	Yes							4|PF00856	SET domain	2.5e-13			NA	P|Extracellular	Signal peptide	S=0.165	P|mTP	CS pos: 24-25. QRA-VS. Pr: 0.2516	NA
RCC697	50 µM of Nitrate	Pca_5p16000	1167.5	-2.64361	3.35052e-57	downregulated	Yes	P|K00645-EC:2.3.1.39	[acyl-carrier-protein] S-malonyltransferase	2.6e-102	P|IPR003965;IPR014043;IPR004410;IPR016036;IPR016035;IPR001227	Fatty acid synthase;Acyl transferase;Malonyl CoA-acyl carrier protein transacylase, FabD-type;Malonyl-CoA ACP transacylase, ACP-binding;Acyl transferase/acyl hydrolase/lysophospholipase;Acyl transferase domain superfamily	7.8E-5;4.1E-24;5.3E-82;1.96E-7;7.85E-66;2.4E-88	P|PF00698	Acyl transferase domain	4.1e-24			NA	P|Cytoplasm|Mitochondrion		S=0.379;0.31			NA
RCC697	50 µM of Nitrate	Pca_5p18440	1632.95	-2.49825	4.27703e-78	downregulated	Yes				P|IPR011060;IPR000056;IPR013785	Ribulose-phosphate binding barrel;Ribulose-phosphate 3-epimerase-like;Aldolase-type TIM barrel	8.07E-30;2.0E-32;1.5E-37	2|PF00834	Ribulose-phosphate 3 epimerase family	1.5e-44	P|COG0363	NA|6-phosphogluconolactonase activity	2.4e-76	P|Extracellular	Signal peptide	S=0.357	1|cTP	CS pos: 94-95. VIA-AS. Pr: 0.2148	0.026269
RCC697	50 µM of Nitrate	Pca_5p19600	728.602	-5.17937	4.47861e-95	downregulated	Yes	2|K15283	solute carrier family 35, member E1	5.8e-81	2|IPR004853	Sugar phosphate transporter domain	9.6e-81	2|PF03151	Triose-phosphate Transporter family	9.6e-81	3|COG0181	HEMC|porphobilinogen deaminase	3.99e-118	P|Plastid		S=0.24	P|cTP	CS pos: 55-56. ALA-QA. Pr: 0.3568	0.026269
RCC697	50 µM of Nitrate	Pca_5p22600	2025.75	-4.27459	4.88664e-51	downregulated	Yes				P|IPR036850	Nucleoside diphosphate kinase-like domain superfamily	1.83e-29				P|2E4K9	NA|-	7.22e-29	P|Extracellular		S=0.435	4|SP	CS pos: 30-31. IMA-AK. Pr: 0.3133	0.347296
RCC697	50 µM of Nitrate	Pca_5p27420	1387.83	-2.51879	7.70088e-19	downregulated	Yes	3|K15283	solute carrier family 35, member E1	4.7e-115	P|IPR004853	Sugar phosphate transporter domain	1.5e-98	P|PF03151	Triose-phosphate Transporter family	1.5e-98			NA	P|Nucleus	Nuclear localization signal	S=0.401			0.347296
RCC697	50 µM of Nitrate	Pca_5p28720	879.336	-2.48537	7.48836e-16	downregulated	Yes				P|IPR008580;IPR042266	PPPDE peptidase domain;PPPDE peptidase domain superfamily	0.0048;6.9E-15	P|PF05903	PPPDE putative peptidase domain	1.2e-09	4|COG3588	NA|Fructose-bisphosphate aldolase class-I	2.34e-139	P|Extracellular		S=0.295	6|luTP	CS pos luTP: 118-119. ASA-LV. Pr: 0.4673; CS pos cTP: 34-35. Pr: 0.1819	0.187244
RCC697	50 µM of Nitrate	Pca_6p07780	2326.38	-2.83911	2.52087e-17	downregulated	Yes				P|IPR000014;IPR000700;IPR035965;IPR001610	PAS domain;PAS-associated, C-terminal;PAS domain superfamily;PAC motif	2.27267E-10;11.517629;1.06E-27;8.3E-8	P|PF13426	PAS domain	1.6e-22	P|2C38V	NA|-	1.3e-32	P|Extracellular|Plastid		S=0.368;0.347	P|mTP	CS pos: 40-41. SRY-GE. Pr: 0.4596	NA
RCC697	50 µM of Nitrate	Pca_6p16010	383.192	-2.42433	1.04276e-07	downregulated	Yes				P|IPR029035;IPR026590;IPR003000	DHS-like NAD/FAD-binding domain superfamily;Sirtuin family, catalytic core domain;Sirtuin family	7.36E-35;27.580048;1.2E-19	P|PF02146	Sir2 family	1.2e-19	P|COG2089	NANS|acid synthase	7.34e-180	P|Cytoplasm|Nucleus	Nuclear localization signal	S=0.428;0.467			NA
RCC697	50 µM of Nitrate	Pca_6p17770	319.242	-2.90452	6.15916e-27	downregulated	Yes				P|IPR002076;IPR030457	ELO family;ELO family, conserved site	7.4E-29;-	P|PF01151	GNS1/SUR4 family	6.7e-33			NA	P|Cytoplasm|Nucleus	Nuclear localization signal	S=0.296;0.396			0.351287
RCC697	50 µM of Nitrate	Pca_6p17970	433.104	-2.42938	0.00266796	downregulated	Yes										4|COG1383	RPS17|ribosomal small subunit assembly	4.28e-72	P|Extracellular		S=0.662			0.351287
RCC697	50 µM of Nitrate	Pca_6p19100	340.667	-3.01565	5.14945e-21	downregulated	Yes				P|IPR016087;IPR016089;IPR036298;IPR016088	Chalcone isomerase;Chalcone isomerase, orthogonal bundle domain superfamily;Chalcone isomerase superfamily;Chalcone isomerase, 3-layer sandwich	8.0E-11;7.6E-28;1.29E-23;7.6E-28	P|PF16036	Chalcone isomerase-like	8e-11	P|COG0523	NA|ATP binding	6.68e-98	P|Cytoplasm		S=0.304			0.351287
RCC100	220 µM of Nitrate	Pca_1p08840	15703.3	3.5159	1.53019e-58	upregulated	Yes				1|IPR005046	Protein of unknown function DUF285	3.1e-23	1|PF03382	Mycoplasma protein of unknown function, DUF285	3.1e-23	1|COG2084	NA|NAD-binding of NADP-dependent 3-hydroxyisobutyrate dehydrogenase	9.71e-12	P|Cytoplasm		S=0.358			0.283145
RCC100	220 µM of Nitrate	Pca_1p21130	6402.63	3.74285	6.46075e-75	upregulated	Yes										P|28J88	BFR1|Nuclear segregation protein	1.11e-199	P|Cytoplasm	Nuclear localization signal	S=0.254			NA
RCC100	220 µM of Nitrate	Pca_2p03910	16115.2	3.95259	5.65072e-67	upregulated	Yes	P|K23887	uric acid-xanthine permease	1.5e-201	P|IPR006043;IPR006042	Nucleobase cation symporter 2 family;Xanthine/uracil permease	7.9E-56;4.3E-90	P|PF00860	Permease family	7.9e-56			NA	P|Cytoplasm	Nuclear localization signal	S=0.226			NA
RCC100	220 µM of Nitrate	Pca_2p26280	2297.07	3.2555	4.62893e-111	upregulated	Yes												NA	P|Nucleus		S=0.617			NA
RCC100	220 µM of Nitrate	Pca_2p31460	7747.83	2.13526	2.93611e-05	upregulated	Yes				P|IPR029063;IPR041698	S-adenosyl-L-methionine-dependent methyltransferase superfamily;Methyltransferase domain 25	9.1E-26;1.1E-16	P|PF13649	Methyltransferase domain	1.1e-16	P|COG5198	NA|3-hydroxy-lignoceroyl-CoA dehydratase activity	3.43e-236	P|Endoplasmic reticulum	Transmembrane domain	S=0.345	1|mTP	CS pos: 23-24. RRR-AQ. Pr: 0.3136	NA
RCC100	220 µM of Nitrate	Pca_2p32620	4144.89	2.0454	1.03042e-23	upregulated	Yes				P|IPR007314	Haem-binding uptake, Tiki superfamily, ChaN	5.3e-32	P|PF04187	Haem-binding uptake, Tiki superfamily, ChaN	5.3e-32	P|KOG1441	SLC35E3|carbohydrate transport	7.55e-165	P|Plastid	Transmembrane domain	S=0.468			NA
RCC100	220 µM of Nitrate	Pca_3p08530	35759.2	2.22071	5.83642e-40	upregulated	Yes	2|K17943	pumilio RNA-binding family	2.9e-112	P|IPR001313;IPR016024;IPR033133;IPR033712;IPR011989	Pumilio RNA-binding repeat;Armadillo-type fold;Pumilio homology domain;Pumilio, RNA binding domain;Armadillo-like helical	0.2;2.19E-80;85.575005;6.77362E-107;5.2E-98	P|PF00806	Pumilio-family RNA binding repeat	5.2e-07	P|KOG0603	NA|protein serine/threonine kinase activity	2.69e-87	P|Cytoplasm	Nuclear localization signal	S=0.27	2|cTP	CS pos: 84-85. PPR-AA. Pr: 0.2437	NA
RCC100	220 µM of Nitrate	Pca_3p16470	5511.99	3.1741	2.74199e-42	upregulated	Yes	P|K07451-EC:3.1.21.-	5-methylcytosine-specific restriction enzyme A	7.3e-09	P|IPR029471;IPR003615	HNH endonuclease 5;HNH nuclease	4.6E-13;4.96215E-14	P|PF14279	HNH endonuclease	4.6e-13	P|COG0469	NA|pyruvate kinase activity	4.31e-250	P|Cytoplasm	Nuclear localization signal	S=0.269			0.325471
RCC100	220 µM of Nitrate	Pca_4p01600	2344.59	2.48458	2.6811e-42	upregulated	Yes										P|COG0631	NA|protein serine/threonine phosphatase activity	4.73e-80	P|Cytoplasm	Nuclear localization signal|Nuclear export signal	S=0.304			0.476897
RCC100	220 µM of Nitrate	Pca_4p04140	2980.05	2.01237	1.16998e-13	upregulated	Yes				P|IPR000626;IPR029071;IPR019956	Ubiquitin-like domain;Ubiquitin-like domain superfamily;Ubiquitin domain	4.5E-20;1.89E-24;1.3E-13	P|PF00240	Ubiquitin family	1.3e-18	P|COG0543	NA|Oxidoreductase NAD-binding domain	9.35e-119	P|Plastid	Signal peptide	S=0.5	P|SP	CS pos: 22-23. ARQ-HR. Pr: 0.3115	0.419516
RCC100	220 µM of Nitrate	Pca_4p09790	38532.6	2.52748	5.08161e-62	upregulated	Yes	4|K01433-EC:3.5.1.10	formyltetrahydrofolate deformylase	6.6e-108	4|IPR004810;IPR036477;IPR041729;IPR002376	Formyltetrahydrofolate deformylase;Formyl transferase, N-terminal domain superfamily;Formyltetrahydrofolate deformylase, C-terminal hydrolase domain;Formyl transferase, N-terminal	8.9E-74;6.93E-57;1.73155E-118;1.2E-34	4|PF00551	Formyl transferase	1.2e-34			NA	P|Cytoplasm		S=0.413			NA
RCC100	220 µM of Nitrate	Pca_4p09810	58378.5	2.78172	1.03244e-46	upregulated	Yes				P|IPR000292;IPR023271;IPR024002	Formate/nitrite transporter;Aquaporin-like;Formate/nitrite transporter, conserved site	1.0E-51;1.2E-56;-	P|PF01226	Formate/nitrite transporter	8.5e-47	P|2D06U	NA|Ribosomal L32p protein family	3.61e-19	P|Plastid		S=0.088	P|cTP	CS pos: 38-39. VLM-AV. Pr: 0.2881	NA
RCC100	220 µM of Nitrate	Pca_4p17080	283.273	2.55742	5.96551e-17	upregulated	Yes				P|IPR008979	Galactose-binding-like domain superfamily	2.94e-05				P|28XGF	NA|-	1.02e-46	P|Cytoplasm		S=0.447	P|mTP	CS pos: 37-38. ARC-ID. Pr: 0.1094	0.675795
RCC100	220 µM of Nitrate	Pca_5p03480	8200.83	2.41904	1.45653e-47	upregulated	Yes										P|28JNI	NA|Source PGD	2.36e-16	P|Cytoplasm|Nucleus	Nuclear localization signal	S=0.512;0.429			NA
RCC100	220 µM of Nitrate	Pca_5p07380	970.182	3.35073	1.6592e-84	upregulated	Yes				P|IPR047126;IPR001841;IPR013083	RING finger protein 141-like;Zinc finger, RING-type;Zinc finger, RING/FYVE/PHD-type	9.5E-12;12.002429;4.5E-17	P|PF13920	Zinc finger, C3HC4 type (RING finger)	1e-14			NA	P|Extracellular		S=0.367	3|mTP	CS pos: 24-25. QCR-AA. Pr: 0.2387	NA
RCC100	220 µM of Nitrate	Pca_5p20780	2364.54	4.02924	4.02227e-17	upregulated	Yes										P|KOG1213	RAD21L1|sister chromatid cohesion	4.32e-09	P|Nucleus	Nuclear localization signal	S=0.312			0.340125
RCC100	220 µM of Nitrate	Pca_5p23520	7033.03	5.04731	2.24574e-159	upregulated	Yes				P|IPR018227	Amino acid/polyamine transporter 2	3.2e-51	P|PF03222	Tryptophan/tyrosine permease family	3.2e-51	P|COG0369	NA|NADPH-hemoprotein reductase activity	1.2e-91	P|Extracellular		S=0.577	P|SP	CS pos: 21-22. QRA-VG. Pr: 0.4914	NA
RCC100	220 µM of Nitrate	Pca_5p27220	1195.05	3.54592	1.25545e-39	upregulated	Yes				P|IPR007248	Mpv17/PMP22	9.4e-14	P|PF04117	Mpv17 / PMP22 family	4.6e-08	4|COG2139	RPL21|structural constituent of ribosome	5.24e-86	P|Extracellular		S=0.385			0.542525
RCC100	220 µM of Nitrate	Pca_6p06210	8200.23	3.62218	1.67704e-116	upregulated	Yes										P|COG0331	FABD|[acyl-carrier-protein] S-malonyltransferase activity	2.95e-156	P|Extracellular		S=0.53			0.542525
RCC100	220 µM of Nitrate	Pca_6p14050	21543.6	4.06026	1.97886e-58	upregulated	Yes										P|COG0534	NA|Belongs to the multi antimicrobial extrusion (MATE) (TC 2.A.66.1) family	5.6e-16	P|Plastid		S=0.38	P|mTP	CS pos: 31-32. LRA-AT. Pr: 0.3352	NA
RCC100	220 µM of Nitrate	Pca_6p14440	2288.55	2.31835	1.20324e-31	upregulated	Yes				P|IPR022796;IPR001344	Chlorophyll A-B binding protein;Chlorophyll A-B binding protein, plant and chromista	8.0E-31;1.8E-21	P|PF00504	Chlorophyll A-B binding protein	8e-31	P|COG2007	RPS8|structural constituent of ribosome	1.26e-114	P|Cytoplasm	Nuclear localization signal	S=0.285			0.014737
RCC100	441 µM of Nitrate	Pca_1p01660	5553.74	2.03428	7.90675e-16	upregulated	Yes										P|COG1011	HDHD3|N-acylneuraminate-9-phosphatase activity	5.06e-90	P|Extracellular	Signal peptide	S=0.445	P|mTP	CS pos: 25-26. RAI-SL. Pr: 0.3639	0.361239
RCC100	441 µM of Nitrate	Pca_1p06050	6283.73	2.3277	2.7856e-23	upregulated	Yes										P|COG1245	ABCE1|ribosomal small subunit binding	1.93e-192	P|Cytoplasm	Nuclear localization signal	S=0.563	4|SP	CS pos: 31-32. VDA-RP. Pr: 0.7901	NA
RCC100	441 µM of Nitrate	Pca_1p06940	15523.9	3.12591	3.54645e-23	upregulated	Yes				P|IPR001841;IPR013083	Zinc finger, RING-type;Zinc finger, RING/FYVE/PHD-type	3.1E-5;3.1E-12	P|PF13923	Zinc finger, C3HC4 type (RING finger)	7.6e-09	P|29S8M	NA|BT1 family	8.69e-12	P|Cytoplasm	Nuclear localization signal	S=0.202	3|cTP	CS pos: 74-75. SAA-AA. Pr: 0.2175	0.481201
RCC100	441 µM of Nitrate	Pca_1p08840	22265.8	4.20442	4.88644e-78	upregulated	Yes				1|IPR005046	Protein of unknown function DUF285	3.1e-23	1|PF03382	Mycoplasma protein of unknown function, DUF285	3.1e-23	1|COG2940	Bzd|SET and MYND domain containing 3	4.84e-08	P|Cytoplasm	Nuclear localization signal	S=0.408			0.481201
RCC100	441 µM of Nitrate	Pca_1p17850	6172.69	2.69449	4.53092e-15	upregulated	Yes										P|COG0335	rpl19|structural constituent of ribosome	4.6e-48	P|Extracellular|Plastid		S=0.354;0.321	P|cTP	CS pos: 37-38. TIM-AE. Pr: 0.3123	0.450319
RCC100	441 µM of Nitrate	Pca_1p21130	6156.73	3.86313	7.9046e-85	upregulated	Yes										P|COG0335	rpl19|structural constituent of ribosome	4.6e-48	P|Extracellular|Plastid		S=0.354;0.321	P|cTP	CS pos: 37-38. TIM-AE. Pr: 0.3123	0.450319
RCC100	441 µM of Nitrate	Pca_1p25050	10195	7.36417	1.10327e-59	upregulated	Yes												NA	P|Extracellular	Signal peptide	S=0.355	P|SP	CS pos: 31-32. TAA-TP. Pr: 0.6830	0.450319
RCC100	441 µM of Nitrate	Pca_2p03230	4170.98	2.24942	5.82255e-19	upregulated	Yes				P|IPR005123	Oxoglutarate/iron-dependent dioxygenase	9.06855				P|KOG0118	NA|RNA binding	3.65e-69	P|Nucleus	Nuclear localization signal	S=0.089			NA
RCC100	441 µM of Nitrate	Pca_2p03520	15977.4	2.685	6.75671e-36	upregulated	Yes				P|IPR013587	Nitrate/nitrite sensing protein	1.2e-19	P|PF08376	Nitrate and nitrite sensing	1.2e-19			NA	P|Extracellular	Signal peptide	S=0.274			0.166302
RCC100	441 µM of Nitrate	Pca_2p03910	12832	3.77387	4.00911e-49	upregulated	Yes	P|K23887	uric acid-xanthine permease	1.5e-201	P|IPR006043;IPR006042	Nucleobase cation symporter 2 family;Xanthine/uracil permease	7.9E-56;4.3E-90	P|PF00860	Permease family	7.9e-56			NA	P|Cell membrane	Transmembrane domain	S=0.282			0.381461
RCC100	441 µM of Nitrate	Pca_2p12560	7582.47	2.29148	4.74588e-15	upregulated	Yes										P|2E785	NA|Pfam:DUF3353	5.06e-127	P|Plastid		S=0.141	P|cTP	CS pos: 41-42. PTM-GL. Pr: 0.4015	0.493746
RCC100	441 µM of Nitrate	Pca_2p14970	17749	2.49332	1.02329e-41	upregulated	Yes										P|COG0086	RPA1|negative regulation of protein localization to nucleolus	0	P|Nucleus	Nuclear localization signal	S=0.496			NA
RCC100	441 µM of Nitrate	Pca_2p26280	2993.31	3.70187	8.37491e-44	upregulated	Yes										P|KOG1388	NA|platelet-activating factor acetyltransferase activity	7.65e-19	P|Extracellular	Signal peptide	S=0.116	1|SP	CS pos: 21-22. AGA-GD. Pr: 0.4320	NA
RCC100	441 µM of Nitrate	Pca_2p31460	21538.8	4.14096	5.48544e-22	upregulated	Yes				P|IPR029063;IPR041698	S-adenosyl-L-methionine-dependent methyltransferase superfamily;Methyltransferase domain 25	9.1E-26;1.1E-16	P|PF13649	Methyltransferase domain	1.1e-16			NA	P|Nucleus		S=0.364			0.035631
RCC100	441 µM of Nitrate	Pca_2p32620	6725.86	2.94255	1.38675e-26	upregulated	Yes				P|IPR007314	Haem-binding uptake, Tiki superfamily, ChaN	5.3e-32	P|PF04187	Haem-binding uptake, Tiki superfamily, ChaN	5.3e-32	P|COG0676	NA|glucose-6-phosphate 1-epimerase activity	1.54e-130	P|Extracellular|Plastid		S=0.371;0.305	1|cTP	CS pos: 55-56. ARA-GA. Pr: 0.3095	NA
RCC100	441 µM of Nitrate	Pca_2p32840	1518.74	2.83979	8.07858e-32	upregulated	Yes				P|IPR008775;IPR016177	Phytanoyl-CoA dioxygenase-like;DNA-binding domain superfamily	9.0E-8;3.24E-6	P|PF05721	Phytanoyl-CoA dioxygenase (PhyH)	9e-08	P|COG2513	ICL1|isocitrate lyase activity	2.66e-136	P|Nucleus	Nuclear localization signal	S=0.51			0.613583
RCC100	441 µM of Nitrate	Pca_3p11570	1914.18	2.07045	9.33614e-07	upregulated	Yes										P|COG0737	NTD5|nucleotide catabolic process	3.42e-222	P|Extracellular	Signal peptide	S=0.414	P|mTP	CS pos: 42-43. ARL-TI. Pr: 0.3368	0.613583
RCC100	441 µM of Nitrate	Pca_3p12910	5114.34	2.12671	1.62403e-38	upregulated	Yes	P|K03100-EC:3.4.21.89	signal peptidase I	1e-36	P|IPR019533;IPR036286;IPR002083;IPR000223	Peptidase S26;LexA/Signal peptidase-like superfamily;MATH/TRAF domain;Peptidase S26A, signal peptidase I	1.1E-24;5.75E-32;7.48467E-6;7.2E-24	P|PF10502	Signal peptidase, peptidase S26	1.1e-24	P|KOG1075	NA|Reverse transcriptase (RNA-dependent DNA polymerase)	6.41e-07	P|Cytoplasm	Nuclear localization signal	S=0.508			NA
RCC100	441 µM of Nitrate	Pca_3p16470	10006.7	4.24934	6.88536e-78	upregulated	Yes	P|K07451-EC:3.1.21.-	5-methylcytosine-specific restriction enzyme A	7.3e-09	P|IPR029471;IPR003615	HNH endonuclease 5;HNH nuclease	4.6E-13;4.96215E-14	P|PF14279	HNH endonuclease	4.6e-13	P|COG0124	NA|eukaryotic translation initiation factor 2alpha kinase activity	5.79e-31	P|Extracellular	Signal peptide	S=0.04	P|SP	CS pos: 15-16. TLA-ER. Pr: 0.5821	NA
RCC100	441 µM of Nitrate	Pca_3p19840	25714.5	2.26356	7.75581e-13	upregulated	Yes										P|COG0488	NA|ATPase activity	0	P|Cytoplasm	Nuclear localization signal	S=0.24			NA
RCC100	441 µM of Nitrate	Pca_4p01600	2243.09	2.53966	6.10677e-26	upregulated	Yes										P|28NK0	NA|-	1.71e-26	P|Endoplasmic reticulum	Transmembrane domain	S=0.291			0.062226
RCC100	441 µM of Nitrate	Pca_4p07960	4223.77	2.13434	1.53253e-09	upregulated	Yes	1|K18166	FAD-dependent oxidoreductase domain-containing protein 1	2.1e-153	P|IPR006076;IPR036188	FAD dependent oxidoreductase;FAD/NAD(P)-binding domain superfamily	1.9E-51;2.5E-83	P|PF01266	FAD dependent oxidoreductase	1.9e-51	P|COG0008	EPRS|phosphatidate cytidylyltransferase activity	1.58e-303	P|Cytoplasm	Nuclear localization signal	S=0.287			NA
RCC100	441 µM of Nitrate	Pca_4p09790	40291.4	2.66292	8.36729e-21	upregulated	Yes	4|K01433-EC:3.5.1.10	formyltetrahydrofolate deformylase	6.6e-108	4|IPR004810;IPR036477;IPR041729;IPR002376	Formyltetrahydrofolate deformylase;Formyl transferase, N-terminal domain superfamily;Formyltetrahydrofolate deformylase, C-terminal hydrolase domain;Formyl transferase, N-terminal	8.9E-74;6.93E-57;1.73155E-118;1.2E-34	4|PF00551	Formyl transferase	1.2e-34	P|COG3565	NA|dioxygenase of extradiol dioxygenase family	2.69e-06	P|Cytoplasm		S=0.306			NA
RCC100	441 µM of Nitrate	Pca_4p09810	55119.2	2.78405	6.5988e-23	upregulated	Yes				P|IPR000292;IPR023271;IPR024002	Formate/nitrite transporter;Aquaporin-like;Formate/nitrite transporter, conserved site	1.0E-51;1.2E-56;-	P|PF01226	Formate/nitrite transporter	8.5e-47	P|COG5272	UBB|cellular macromolecule catabolic process	9.59e-45	P|Cytoplasm|Extracellular	Nuclear localization signal	S=0.398;0.25			0.470903
RCC100	441 µM of Nitrate	Pca_4p12990	8310.17	2.89191	1.85115e-29	upregulated	Yes												NA	P|Endoplasmic reticulum	Signal peptide	S=0.409	P|SP	CS pos: 33-34. ITT-KR. Pr: 0.3258	NA
RCC100	441 µM of Nitrate	Pca_4p17080	451.707	3.43853	1.08777e-25	upregulated	Yes				P|IPR008979	Galactose-binding-like domain superfamily	2.94e-05				P|COG3618	NA|Amidohydrolase	1.01e-120	P|Cytoplasm		S=0.309			NA
RCC100	441 µM of Nitrate	Pca_4p18910	4534.37	2.14746	2.53447e-25	upregulated	Yes										P|COG0107	HIS7|imidazoleglycerol-phosphate synthase activity	5.99e-178	P|Cytoplasm		S=0.245			0.045818
RCC100	441 µM of Nitrate	Pca_5p01680	5567.53	2.02851	3.83435e-15	upregulated	Yes												NA	P|Extracellular		S=0.48			NA
RCC100	441 µM of Nitrate	Pca_5p03480	8170.73	2.55119	1.78323e-35	upregulated	Yes										P|COG0331	FABD|[acyl-carrier-protein] S-malonyltransferase activity	2.95e-156	P|Extracellular		S=0.53			0.419724
RCC100	441 µM of Nitrate	Pca_5p06410	152.107	2.14134	3.19158e-07	upregulated	Yes										P|COG2755	NA|GDSL-like Lipase/Acylhydrolase family	1.21e-11	P|Cell membrane	Signal peptide|Transmembrane domain	S=0.386	1|SP	CS pos: 15-16. VQA-EI. Pr: 0.4027	0.064544
RCC100	441 µM of Nitrate	Pca_5p07380	1219.05	3.84283	1.56346e-92	upregulated	Yes				P|IPR047126;IPR001841;IPR013083	RING finger protein 141-like;Zinc finger, RING-type;Zinc finger, RING/FYVE/PHD-type	9.5E-12;12.002429;4.5E-17	P|PF13920	Zinc finger, C3HC4 type (RING finger)	1e-14	P|COG2940	NA|methyltransferase activity	1.45e-37	P|Extracellular	Signal peptide	S=0.202	P|mTP	CS pos: 24-25. MPF-AT. Pr: 0.2467	NA
RCC100	441 µM of Nitrate	Pca_5p11410	1251.34	2.26377	1.88008e-07	upregulated	Yes				P|IPR001680;IPR015943;IPR036322	WD40 repeat;WD40/YVTN repeat-like-containing domain superfamily;WD40-repeat-containing domain superfamily	0.0036;1.1E-16;6.23E-26				P|KOG0724	NA|ubiquitin modification-dependent histone binding	1.09e-26	P|Nucleus	Nuclear localization signal	S=0.211			NA
RCC100	441 µM of Nitrate	Pca_5p15690	5983.82	3.06101	2.56069e-25	upregulated	Yes	P|K01489-EC:3.5.4.5	cytidine deaminase	4.5e-18	P|IPR016193	Cytidine deaminase-like	1.53e-13				P|COG1632	RPL15|structural constituent of ribosome	2.39e-131	P|Cytoplasm	Nuclear localization signal	S=0.404	4|cTP	CS pos: 53-54. VRR-AA. Pr: 0.5513	NA
RCC100	441 µM of Nitrate	Pca_5p20780	2815.73	6.88752	3.32955e-67	upregulated	Yes										P|COG5411	NA|Inositol polyphosphate phosphatase, catalytic domain homologues	4.26e-57	P|Extracellular	Signal peptide	S=0.194	P|SP	CS pos: 20-21. AVS-DA. Pr: 0.4717	NA
RCC100	441 µM of Nitrate	Pca_5p22080	4406.47	2.42153	5.92439e-18	upregulated	Yes				P|IPR042098;IPR003819	Taurine dioxygenase TauD-like superfamily;TauD/TfdA-like domain	6.8E-52;4.1E-37	P|PF02668	Taurine catabolism dioxygenase TauD, TfdA family	4.1e-37			NA	P|Cytoplasm	Nuclear localization signal	S=0.337			NA
RCC100	441 µM of Nitrate	Pca_5p23520	15361.6	6.12868	6.18552e-92	upregulated	Yes				P|IPR018227	Amino acid/polyamine transporter 2	3.2e-51	P|PF03222	Tryptophan/tyrosine permease family	3.2e-51	P|COG0681	SEC11C|signal peptide processing	6.72e-114	P|Endoplasmic reticulum	Signal peptide|Transmembrane domain	S=0.0610000000000001	3|cTP	CS pos: 65-66. PRM-LE. Pr: 0.2108	0.353966
RCC100	441 µM of Nitrate	Pca_5p27220	2191.54	4.65326	6.499e-76	upregulated	Yes				P|IPR007248	Mpv17/PMP22	9.4e-14	P|PF04117	Mpv17 / PMP22 family	4.6e-08			NA	P|Extracellular	Signal peptide	S=0.302	1|cTP	CS pos: 49-50. ANA-AL. Pr: 0.5930	0.165151
RCC100	441 µM of Nitrate	Pca_6p06210	9670.4	3.9701	1.04778e-71	upregulated	Yes										P|KOG3765	NA|protein O-linked glycosylation	3.21e-57	P|Cytoplasm		S=0.477			NA
RCC100	441 µM of Nitrate	Pca_6p14050	41842.9	5.18864	3.10646e-83	upregulated	Yes										1|28HE3	NA|Ring finger	5.04e-12	P|Nucleus	Nuclear localization signal	S=0.128			0.03874
RCC697	50 µM of Nitrate	Pca_1p01660	479.806	2.7483	2.41338e-31	upregulated	Yes										P|COG0625	EEF1G|translation elongation factor activity	1.98e-217	P|Cytoplasm	Nuclear localization signal	S=0.311	2|cTP	CS pos: 53-54. LIA-AE. Pr: 0.4488	0.515931
RCC697	50 µM of Nitrate	Pca_1p06050	545.816	2.26069	7.56015e-23	upregulated	Yes												NA	P|Cytoplasm	Signal peptide	S=0.44	2|cTP	CS pos: 36-37. RLC-GG. Pr: 0.1983	0.019385
RCC697	50 µM of Nitrate	Pca_1p06940	2269.34	2.17895	2.11952e-26	upregulated	Yes				P|IPR001841;IPR013083	Zinc finger, RING-type;Zinc finger, RING/FYVE/PHD-type	3.1E-5;3.1E-12	P|PF13923	Zinc finger, C3HC4 type (RING finger)	7.6e-09	P|COG0388	NA|hydrolase activity, acting on carbon-nitrogen (but not peptide) bonds, in linear amides	1.46e-198	P|Cytoplasm		S=0.388	4|SP	CS pos: 34-35. SVA-HV. Pr: 0.6290	0.019385
RCC697	50 µM of Nitrate	Pca_1p08840	1204.01	6.39382	1.08103e-58	upregulated	Yes				1|IPR005046	Protein of unknown function DUF285	3.1e-23	1|PF03382	Mycoplasma protein of unknown function, DUF285	3.1e-23	P|KOG2352	NA|methyltransferase activity	6.45e-55	P|Cytoplasm	Nuclear localization signal	S=0.419			0.251965
RCC697	50 µM of Nitrate	Pca_1p17850	695.462	7.95267	7.10276e-56	upregulated	Yes										P|COG0234	NA|chaperone cofactor-dependent protein refolding	1.52e-70	P|Plastid		S=0.418	P|mTP	CS pos: 35-36. RLR-DA. Pr: 0.2686	0.251965
RCC697	50 µM of Nitrate	Pca_1p21130	6178.78	2.25497	5.66462e-24	upregulated	Yes										P|2CZWN	NA|Methyltransferase domain	1.65e-17	P|Extracellular	Signal peptide	S=0.31	P|SP	CS pos: 18-19. LDA-CI. Pr: 0.7515	0.254419
RCC697	50 µM of Nitrate	Pca_1p25050	3338.91	6.69191	9.75738e-109	upregulated	Yes										6|COG5184	NA|guanyl-nucleotide exchange factor activity	1.67e-11	P|Cytoplasm|Nucleus	Nuclear localization signal	S=0.279;0.447			0.340243
RCC697	50 µM of Nitrate	Pca_2p03230	2477.65	2.34501	4.37276e-71	upregulated	Yes				P|IPR005123	Oxoglutarate/iron-dependent dioxygenase	9.06855				P|COG0458	CPS1|carbamoyl-phosphate synthase (glutamine-hydrolyzing) activity	0	P|Cytoplasm	Peroxisomal targeting signal	S=0.301			0.340243
RCC697	50 µM of Nitrate	Pca_2p03520	6906.17	2.53827	7.61171e-12	upregulated	Yes				P|IPR013587	Nitrate/nitrite sensing protein	1.2e-19	P|PF08376	Nitrate and nitrite sensing	1.2e-19	P|2DZT5	NA|WD40 repeats	1.74e-29	P|Extracellular		S=0.548	P|SP	CS pos: 24-25. ANP-KN. Pr: 0.3293	NA
RCC697	50 µM of Nitrate	Pca_2p03910	89.4448	5.69567	2.13303e-36	upregulated	Yes	P|K23887	uric acid-xanthine permease	1.5e-201	P|IPR006043;IPR006042	Nucleobase cation symporter 2 family;Xanthine/uracil permease	7.9E-56;4.3E-90	P|PF00860	Permease family	7.9e-56			NA	P|Plastid		S=0.421	P|cTP	CS pos: 70-71. AFA-AT. Pr: 0.3303	0.459403
RCC697	50 µM of Nitrate	Pca_2p12560	1537.37	2.83324	1.66904e-31	upregulated	Yes												NA	P|Nucleus	Nuclear localization signal	S=0.266	6|SP	CS pos: 25-26. SDA-AN. Pr: 0.7282	0.459403
RCC697	50 µM of Nitrate	Pca_2p14970	10693.4	3.89835	6.46884e-55	upregulated	Yes										P|COG0488	NA|ATPase activity	6.29e-300	P|Cytoplasm	Nuclear localization signal	S=0.259			0.084681
RCC697	50 µM of Nitrate	Pca_2p26280	572.066	3.25647	1.75048e-24	upregulated	Yes										P|2D0G9	NA|-	2.37e-25	P|Cell membrane	Transmembrane domain	S=0.389			0.502281
RCC697	50 µM of Nitrate	Pca_2p31460	8844.46	8.38265	0	upregulated	Yes				P|IPR029063;IPR041698	S-adenosyl-L-methionine-dependent methyltransferase superfamily;Methyltransferase domain 25	9.1E-26;1.1E-16	P|PF13649	Methyltransferase domain	1.1e-16			NA	P|Cytoplasm		S=0.396			0.414907
RCC697	50 µM of Nitrate	Pca_2p32620	1782.06	2.15029	2.11216e-18	upregulated	Yes				P|IPR007314	Haem-binding uptake, Tiki superfamily, ChaN	5.3e-32	P|PF04187	Haem-binding uptake, Tiki superfamily, ChaN	5.3e-32	P|KOG1944	NA|Belongs to the peroxisomal membrane protein PXMP2 4 family	1.72e-16	P|Extracellular		S=0.269	6|SP	CS pos: 24-25. GSA-IS. Pr: 0.5045	NA
RCC697	50 µM of Nitrate	Pca_3p08530	16345.4	2.5381	1.02316e-52	upregulated	Yes	2|K17943	pumilio RNA-binding family	2.9e-112	P|IPR001313;IPR016024;IPR033133;IPR033712;IPR011989	Pumilio RNA-binding repeat;Armadillo-type fold;Pumilio homology domain;Pumilio, RNA binding domain;Armadillo-like helical	0.2;2.19E-80;85.575005;6.77362E-107;5.2E-98	P|PF00806	Pumilio-family RNA binding repeat	5.2e-07	P|2CYFP	NA|Cupin superfamily protein	1.56e-14	P|Cytoplasm		S=0.365			0.359895
RCC697	50 µM of Nitrate	Pca_3p11570	370.724	3.12681	4.55901e-32	upregulated	Yes												NA	P|Cytoplasm|Nucleus	Nuclear localization signal	S=0.454;0.312			0.359895
RCC697	50 µM of Nitrate	Pca_3p12910	189.58	3.15924	4.46195e-27	upregulated	Yes	P|K03100-EC:3.4.21.89	signal peptidase I	1e-36	P|IPR019533;IPR036286;IPR002083;IPR000223	Peptidase S26;LexA/Signal peptidase-like superfamily;MATH/TRAF domain;Peptidase S26A, signal peptidase I	1.1E-24;5.75E-32;7.48467E-6;7.2E-24	P|PF10502	Signal peptidase, peptidase S26	1.1e-24			NA	P|Plastid		S=0.251	P|SP	CS pos: 19-20. AAA-LK. Pr: 0.5236	NA
RCC697	50 µM of Nitrate	Pca_3p16470	2346.4	5.81445	5.9033e-83	upregulated	Yes	P|K07451-EC:3.1.21.-	5-methylcytosine-specific restriction enzyme A	7.3e-09	P|IPR029471;IPR003615	HNH endonuclease 5;HNH nuclease	4.6E-13;4.96215E-14	P|PF14279	HNH endonuclease	4.6e-13	P|COG0532	NA|translation initiation factor activity	1.9e-293	P|Plastid		S=0.266			NA
RCC697	50 µM of Nitrate	Pca_3p19840	276.14	3.28753	8.19093e-31	upregulated	Yes										P|KOG0167	NA|RING-type E3 ubiquitin transferase	2e-06	P|Cytoplasm		S=0.302			0.617959
RCC697	50 µM of Nitrate	Pca_4p00520	238.708	5.80086	0.000277294	upregulated	Yes				P|IPR036915;IPR006671;IPR013922	Cyclin-like superfamily;Cyclin, N-terminal;Cyclin PHO80-like	6.05E-10;1.2E-7;2.2E-18	P|PF00134	Cyclin, N-terminal domain	1.2e-07	P|KOG1560	EIF3H|translation initiation factor activity	1.26e-141	P|Cytoplasm		S=0.569			NA
RCC697	50 µM of Nitrate	Pca_4p01600	36.5666	2.0876	6.28518e-07	upregulated	Yes												NA	P|Extracellular		S=0.252			NA
RCC697	50 µM of Nitrate	Pca_4p07960	1299.2	3.88973	2.30592e-115	upregulated	Yes	1|K18166	FAD-dependent oxidoreductase domain-containing protein 1	2.1e-153	P|IPR006076;IPR036188	FAD dependent oxidoreductase;FAD/NAD(P)-binding domain superfamily	1.9E-51;2.5E-83	P|PF01266	FAD dependent oxidoreductase	1.9e-51	P|COG0049	RPS5|rRNA binding	3.55e-129	P|Nucleus	Nuclear localization signal	S=0.499			NA
RCC697	50 µM of Nitrate	Pca_4p09520	433.208	7.21032	9.41917e-90	upregulated	Yes	1|K20989	urea-proton symporter	6.6e-256	P|IPR038377;IPR001734;IPR031155	Sodium/glucose symporter superfamily;Sodium/solute symporter;Urea active transporter	6.9E-68;1.8E-9;4.8E-218	1|PF00474	Sodium:solute symporter family	1e-09	4|COG1383	RPS17|ribosomal small subunit assembly	4.28e-72	P|Extracellular		S=0.662			0.077952
RCC697	50 µM of Nitrate	Pca_4p09790	7113.98	4.50367	1.0329e-52	upregulated	Yes	4|K01433-EC:3.5.1.10	formyltetrahydrofolate deformylase	6.6e-108	4|IPR004810;IPR036477;IPR041729;IPR002376	Formyltetrahydrofolate deformylase;Formyl transferase, N-terminal domain superfamily;Formyltetrahydrofolate deformylase, C-terminal hydrolase domain;Formyl transferase, N-terminal	8.9E-74;6.93E-57;1.73155E-118;1.2E-34	4|PF00551	Formyl transferase	1.2e-34			NA	P|Nucleus	Nuclear localization signal	S=0.205			0.077952
RCC697	50 µM of Nitrate	Pca_4p09810	6741.4	6.28809	6.92099e-83	upregulated	Yes				P|IPR000292;IPR023271;IPR024002	Formate/nitrite transporter;Aquaporin-like;Formate/nitrite transporter, conserved site	1.0E-51;1.2E-56;-	P|PF01226	Formate/nitrite transporter	8.5e-47	P|COG0676	NA|glucose-6-phosphate 1-epimerase activity	1.54e-130	P|Extracellular|Plastid		S=0.371;0.305	1|cTP	CS pos: 55-56. ARA-GA. Pr: 0.3095	0.324133
RCC697	50 µM of Nitrate	Pca_4p12990	4180.12	4.71818	2.78574e-184	upregulated	Yes										P|2AP7M	NA|-	9.81e-109	P|Cytoplasm	Peroxisomal targeting signal	S=0.249			0.324133
RCC697	50 µM of Nitrate	Pca_4p17080	50.3137	3.64742	9.76819e-12	upregulated	Yes				P|IPR008979	Galactose-binding-like domain superfamily	2.94e-05				P|2CZ7J	NA|Cold shock protein domain	2.36e-26	P|Plastid		S=0.364	P|SP	CS pos: 14-15. AAA-RE. Pr: 0.4320	0.324133
RCC697	50 µM of Nitrate	Pca_5p01680	481.099	2.67711	5.2412e-25	upregulated	Yes												NA	P|Extracellular		S=0.424			NA
RCC697	50 µM of Nitrate	Pca_5p03480	323.111	2.53285	3.69006e-12	upregulated	Yes										P|COG0513	DDX21|helicase activity	1.25e-277	P|Nucleus	Nuclear localization signal	S=0.272			NA
RCC697	50 µM of Nitrate	Pca_5p06410	147.706	3.86378	3.9758e-38	upregulated	Yes										P|COG0470	RFC5|DNA replication	3.5e-50	P|Nucleus	Nuclear localization signal	S=0.239	3|cTP	CS pos: 39-40. IRC-TT. Pr: 0.7920	NA
RCC697	50 µM of Nitrate	Pca_5p07380	53.0147	2.07465	2.71198e-09	upregulated	Yes				P|IPR047126;IPR001841;IPR013083	RING finger protein 141-like;Zinc finger, RING-type;Zinc finger, RING/FYVE/PHD-type	9.5E-12;12.002429;4.5E-17	P|PF13920	Zinc finger, C3HC4 type (RING finger)	1e-14	P|COG0576	grpE|Participates actively in the response to hyperosmotic and heat shock by preventing the aggregation of stress-denatured proteins, in association with DnaK and GrpE. It is the nucleotide exchange factor for DnaK and may function as a thermosensor. Unfolded proteins bind initially to DnaJ	7.98e-15	P|Plastid		S=0.468			NA
RCC697	50 µM of Nitrate	Pca_5p11410	4029.25	3.49555	1.43816e-114	upregulated	Yes				P|IPR001680;IPR015943;IPR036322	WD40 repeat;WD40/YVTN repeat-like-containing domain superfamily;WD40-repeat-containing domain superfamily	0.0036;1.1E-16;6.23E-26						NA	P|Nucleus		S=0.663			NA
RCC697	50 µM of Nitrate	Pca_5p15690	629.466	2.98619	8.92061e-22	upregulated	Yes	P|K01489-EC:3.5.4.5	cytidine deaminase	4.5e-18	P|IPR016193	Cytidine deaminase-like	1.53e-13				P|COG5540	NA|iron ion transmembrane transporter activity	1.46e-22	P|Plastid		S=0.122	P|cTP	CS pos: 42-43. LEA-CR. Pr: 0.2574	NA
RCC697	50 µM of Nitrate	Pca_5p20780	477.267	6.83674	1.08546e-73	upregulated	Yes										P|COG0149	TPI3|triosephosphate isomerase	8.77e-128	P|Plastid		S=0.195	P|cTP	CS pos: 61-62. VAA-AA. Pr: 0.1414	0.380995
RCC697	50 µM of Nitrate	Pca_5p22080	2922.6	2.21173	9.18372e-30	upregulated	Yes				P|IPR042098;IPR003819	Taurine dioxygenase TauD-like superfamily;TauD/TfdA-like domain	6.8E-52;4.1E-37	P|PF02668	Taurine catabolism dioxygenase TauD, TfdA family	4.1e-37	P|KOG0043	RIB72|alpha-tubulin binding	8.6e-119	P|Cytoplasm		S=0.167			NA
RCC697	50 µM of Nitrate	Pca_5p23520	4604.35	6.19759	3.81563e-88	upregulated	Yes				P|IPR018227	Amino acid/polyamine transporter 2	3.2e-51	P|PF03222	Tryptophan/tyrosine permease family	3.2e-51			NA	P|Nucleus	Nuclear localization signal	S=0.525			0.238666
RCC697	50 µM of Nitrate	Pca_5p27220	3530.79	7.45551	1.78388e-149	upregulated	Yes				P|IPR007248	Mpv17/PMP22	9.4e-14	P|PF04117	Mpv17 / PMP22 family	4.6e-08			NA	P|Nucleus	Nuclear localization signal	S=0.201			NA
RCC697	50 µM of Nitrate	Pca_6p06210	611.824	3.86401	1.11206e-42	upregulated	Yes										P|COG0017	NA|asparagine-tRNA ligase activity	5.75e-262	P|Plastid		S=0.336	P|mTP	CS pos: 32-33. AAL-TT. Pr: 0.1457	NA
RCC697	50 µM of Nitrate	Pca_6p14050	601.291	8.04594	6.59528e-75	upregulated	Yes										P|COG0457	NA|COG0457 FOG TPR repeat	3.84e-44	P|Extracellular	Signal peptide	S=0.383	P|SP	CS pos: 27-28. TTA-LY. Pr: 0.7649	0.545306
RCC697	50 µM of Nitrate	Pca_6p14440	4001.73	3.9126	2.04657e-59	upregulated	Yes				P|IPR022796;IPR001344	Chlorophyll A-B binding protein;Chlorophyll A-B binding protein, plant and chromista	8.0E-31;1.8E-21	P|PF00504	Chlorophyll A-B binding protein	8e-31	4|COG5560	rpl18|ubiquitinyl hydrolase activity	3.32e-48	P|Extracellular		S=0.563			0.545306
RCC100	220 µM of Nitrate	Pca_1p00170	1537.7	-2.5252	6.59997e-60	downregulated	No	P|K03259	translation initiation factor 4E	3.1e-37	P|IPR001040;IPR023398	Translation Initiation factor eIF- 4e;Translation Initiation factor eIF- 4e-like	2.2E-34;7.46E-40	P|PF01652	Eukaryotic initiation factor 4E	1.6e-35			NA	P|Nucleus	Nuclear localization signal	S=0.266	6|SP	CS pos: 25-26. SDA-AN. Pr: 0.7282	0.488069
RCC100	220 µM of Nitrate	Pca_1p00300	11904.5	-2.19818	1.36847e-25	downregulated	No				P|IPR001849;IPR038716;IPR011993	Pleckstrin homology domain;Ribosomal protein P1/P2, N-terminal domain;PH-like domain superfamily	2.6E-12;2.1E-5;1.6E-15	P|PF00169;PF00428	PH domain;60s Acidic ribosomal protein	2.6E-12;3.4E-12			NA	P|Cytoplasm	Nuclear localization signal	S=0.409			NA
RCC100	220 µM of Nitrate	Pca_1p01080	4823.49	-2.04007	1.6551e-13	downregulated	No				P|IPR032675;IPR001810	Leucine-rich repeat domain superfamily;F-box domain	3.1E-19;11.272594						NA	P|Extracellular		S=0.399	P|mTP	CS pos: 16-17. LRF-SL. Pr: 0.3450	NA
RCC100	220 µM of Nitrate	Pca_1p01290	13472.6	-3.91229	1.61989e-155	downregulated	No				P|IPR007248	Mpv17/PMP22	3.3e-14				P|COG1439	NOB1|cleavage involved in rRNA processing	1.55e-147	P|Cytoplasm	Nuclear localization signal	S=0.245	1|mTP	CS pos: 22-23. RIC-AS. Pr: 0.2398	NA
RCC100	220 µM of Nitrate	Pca_1p02270	7651.34	-3.13033	4.68272e-12	downregulated	No												NA	P|Cytoplasm		S=0.363			NA
RCC100	220 µM of Nitrate	Pca_1p02280	8968.8	-2.7795	1.07803e-93	downregulated	No	P|K14640	solute carrier family 20 (sodium-dependent phosphate transporter)	2.1e-156	P|IPR001204	Phosphate transporter	2.3e-110	P|PF01384	Phosphate transporter family	2.3e-110	P|2D02J	NA|-	1.46e-26	P|Endoplasmic reticulum	Signal peptide|Transmembrane domain	S=0.309	3|cTP	CS pos: 42-43. IAA-HS. Pr: 0.1462	0.17397
RCC100	220 µM of Nitrate	Pca_1p02590	2184.31	-3.57428	5.74267e-36	downregulated	No				P|IPR023395;IPR018108	Mitochondrial carrier domain superfamily;Mitochondrial substrate/solute carrier	1.01E-56;6.7E-9	2|PF00153	Mitochondrial carrier protein	2.4e-17	P|COG0087	RPL3|ribosomal large subunit assembly	5.64e-246	P|Cytoplasm	Nuclear localization signal	S=0.392			0.17397
RCC100	220 µM of Nitrate	Pca_1p02920	1955.33	-2.31205	2.13516e-88	downregulated	No				3|IPR027417	P-loop containing nucleoside triphosphate hydrolase	7.97e-17	P|PF13469	Sulfotransferase family	2.6e-07	2|2D17W	NA|-	9.45e-22	P|Cytoplasm		S=0.277	2|mTP	CS pos: 31-32. HQW-TT. Pr: 0.3422	NA
RCC100	220 µM of Nitrate	Pca_1p02940	2694.15	-2.46253	3.21818e-95	downregulated	No				P|IPR015422;IPR004839;IPR004838;IPR015424;IPR015421	Pyridoxal phosphate-dependent transferase, small domain;Aminotransferase, class I/classII;Aminotransferases, class-I, pyridoxal-phosphate-binding site;Pyridoxal phosphate-dependent transferase;Pyridoxal phosphate-dependent transferase, major domain	2.4E-122;1.5E-56;-;4.62E-100;2.4E-122	P|PF00155	Aminotransferase class I and II	1.5e-56	P|COG0165	ASL|argininosuccinate lyase activity	1.07e-260	P|Mitochondrion	Mitochondrial transit peptide	S=0.327	P|mTP	CS pos: 16-17. RAM-SS. Pr: 0.5089	NA
RCC100	220 µM of Nitrate	Pca_1p02950	4400.13	-2.91079	1.00186e-139	downregulated	No				P|IPR000796;IPR015422;IPR004839;IPR015421;IPR015424	Aspartate/other aminotransferase;Pyridoxal phosphate-dependent transferase, small domain;Aminotransferase, class I/classII;Pyridoxal phosphate-dependent transferase, major domain;Pyridoxal phosphate-dependent transferase	1.4E-69;7.8E-71;5.5E-37;7.8E-71;1.86E-48	1|PF00155	Aminotransferase class I and II	1.2e-38	P|28RFJ	NA|-	1.05e-112	P|Cytoplasm		S=0.314			NA
RCC100	220 µM of Nitrate	Pca_1p03600	3196.82	-2.09175	6.43626e-56	downregulated	No				P|IPR036770;IPR003347	Ankyrin repeat-containing domain superfamily;JmjC domain	3.73E-13;19.789436						NA	P|Endoplasmic reticulum	Transmembrane domain	S=0.308			NA
RCC100	220 µM of Nitrate	Pca_1p04560	1008.83	-2.07264	2.26852e-24	downregulated	No				P|IPR029058;IPR001841;IPR013083	Alpha/Beta hydrolase fold;Zinc finger, RING-type;Zinc finger, RING/FYVE/PHD-type	8.6E-6;10.246822;4.0E-12	P|PF13920	Zinc finger, C3HC4 type (RING finger)	3.5e-11			NA	P|Cytoplasm		S=0.477			NA
RCC100	220 µM of Nitrate	Pca_1p04860	967.837	-2.52766	1.09281e-22	downregulated	No				P|IPR036691;IPR005135	Endonuclease/exonuclease/phosphatase superfamily;Endonuclease/exonuclease/phosphatase	2.9E-38;2.2E-11	P|PF03372	Endonuclease/Exonuclease/phosphatase family	2.2e-11	P|COG0666	NA|spectrin binding	8.69e-87	P|Cell membrane	Transmembrane domain	S=0.552	1|cTP	CS pos: 70-71. GCC-AS. Pr: 0.4090	NA
RCC100	220 µM of Nitrate	Pca_1p05010	5760.48	-2.4969	4.17555e-07	downregulated	No	2|K06943	nucleolar GTP-binding protein	3.9e-219	P|IPR041623;IPR027417;IPR031167;IPR010674;IPR024926;IPR006073;IPR012973	NOG1, N-terminal helical domain;P-loop containing nucleoside triphosphate hydrolase;OBG-type guanine nucleotide-binding (G) domain;Nucleolar GTP-binding protein 1, Rossman-fold domain;Nucleolar GTP-binding protein 1;GTP binding domain;NOG, C-terminal	3.5E-46;5.2E-47;24.645845;1.7E-25;1.9E-27;1.4E-6;6.9E-13	P|PF17835;PF06858;PF08155	NOG1 N-terminal helical domain;Nucleolar GTP-binding protein 1 (NOG1);NOGCT (NUC087) domain	3.5E-46;1.7E-25;6.9E-13			NA	P|Nucleus	Nuclear localization signal	S=0.227			NA
RCC100	220 µM of Nitrate	Pca_1p05200	1826.69	-3.33572	4.50527e-37	downregulated	No										5|COG0091	RPL17|structural constituent of ribosome	1.43e-99	P|Nucleus		S=0.61			NA
RCC100	220 µM of Nitrate	Pca_1p05240	4595.32	-3.24522	2.80424e-40	downregulated	No				P|IPR000225;IPR016024;IPR011989	Armadillo;Armadillo-type fold;Armadillo-like helical	20.0;5.76E-16;6.4E-8	P|PF00514	Armadillo/beta-catenin-like repeat	8.4e-06	P|COG1020	NA|phosphopantetheine binding	6.92e-204	P|Cytoplasm	Nuclear localization signal	S=0.29			NA
RCC100	220 µM of Nitrate	Pca_1p05310	1742.21	-2.31929	1.67633e-62	downregulated	No				P|IPR041517;IPR009003;IPR001940;IPR012936;IPR046449;IPR043504;IPR036034	Protease Do-like, PDZ domain;Peptidase S1, PA clan;Peptidase S1C;Endoplasmic reticulum vesicle transporter, C-terminal;Protease Do-like, PDZ domain superfamily;Peptidase S1, PA clan, chymotrypsin-like fold;PDZ superfamily	5.8E-12;4.97E-35;1.3E-9;3.5E-10;3.1E-17;1.7E-13;4.4E-9	P|PF17815;PF13365;PF07970	PDZ domain;Trypsin-like peptidase domain;Endoplasmic reticulum vesicle transporter	5.8E-12;2.4E-23;3.5E-10	P|2BEWM	NA|Chlorophyll A-B binding protein	1.4e-22	P|Plastid		S=0.348	P|SP	CS pos: 22-23. AAP-KA. Pr: 0.2250	NA
RCC100	220 µM of Nitrate	Pca_1p05720	2413.93	-2.2017	3.97639e-30	downregulated	No	P|K01754-EC:4.3.1.19	threonine dehydratase	2e-128	P|IPR036052;IPR001721;IPR038110;IPR005787;IPR045865;IPR001926;IPR000634	Tryptophan synthase beta chain-like, PALP domain superfamily;Threonine dehydratase, ACT-like domain;Threonine dehydratase, ACT-like domain superfamily;Threonine dehydratase, biosynthetic;ACT-like domain;Tryptophan synthase beta chain-like, PALP domain;Serine/threonine dehydratase, pyridoxal-phosphate-binding site	8.9E-98;9.943557;7.4E-56;6.9E-183;2.52E-22;4.2E-70;-	P|PF00585;PF00291	C-terminal regulatory domain of Threonine dehydratase;Pyridoxal-phosphate dependent enzyme	2.4E-10;4.2E-70	P|KOG1869	NA|RNA splicing	1.69e-08	P|Golgi apparatus		S=0.464			NA
RCC100	220 µM of Nitrate	Pca_1p05900	997.76	-2.24089	4.36589e-36	downregulated	No										P|KOG1944	NA|Belongs to the peroxisomal membrane protein PXMP2 4 family	2.41e-121	P|Plastid		S=0.229	P|cTP	CS pos: 45-46. VLA-AV. Pr: 0.6021	NA
RCC100	220 µM of Nitrate	Pca_1p05970	37434.4	-3.08746	3.50948e-97	downregulated	No	1|K02926	large subunit ribosomal protein L4	2.5e-63	P|IPR013005;IPR002136;IPR023574	50S ribosomal protein uL4;Ribosomal protein L4/L1e;Ribosomal protein L4 domain superfamily	28.696215;1.8E-51;2.22E-57	P|PF00573	Ribosomal protein L4/L1 family	1.8e-51	P|2E3RW	NA|PAP_fibrillin	6.85e-45	P|Cytoplasm	Nuclear localization signal	S=0.273			NA
RCC100	220 µM of Nitrate	Pca_1p06370	1233.17	-4.20151	4.28486e-171	downregulated	No				P|IPR002110;IPR036770	Ankyrin repeat;Ankyrin repeat-containing domain superfamily	88.0;2.86E-38	P|PF12796	Ankyrin repeats (3 copies)	1.8e-14			NA	P|Cytoplasm		S=0.691	P|cTP	CS pos: 64-65. VVT-AL. Pr: 0.3134	0.186495
RCC100	220 µM of Nitrate	Pca_1p06420	2725.8	-2.92477	1.19967e-68	downregulated	No				P|IPR002059;IPR011129;IPR000743;IPR012340;IPR011050;IPR019844;IPR012334	Cold-shock protein, DNA-binding;Cold shock domain;Glycoside hydrolase, family 28;Nucleic acid-binding, OB-fold;Pectin lyase fold/virulence factor;Cold-shock (CSD) domain;Pectin lyase fold	2.1E-19;1.3E-17;9.8E-21;1.33E-17;1.22E-42;-;5.2E-46	P|PF00313;PF00295	'Cold-shock' DNA-binding domain;Glycosyl hydrolases family 28	2.1E-19;9.8E-21			NA	P|Endoplasmic reticulum|Golgi apparatus	Signal peptide|Transmembrane domain	S=0.312;0.227			NA
RCC100	220 µM of Nitrate	Pca_1p07420	1933.49	-2.42705	1.71044e-23	downregulated	No	P|K03267	peptide chain release factor subunit 3	6e-207	P|IPR000795;IPR009000;IPR027417;IPR031157;IPR009001;IPR004160	Translational (tr)-type GTP-binding domain;Translation protein, beta-barrel domain superfamily;P-loop containing nucleoside triphosphate hydrolase;Tr-type G domain, conserved site;Translation elongation factor EF1A/initiation factor IF2gamma, C-terminal;Translation elongation factor EFTu/EF1A, C-terminal	49.22451;4.78E-18;1.9E-77;-;2.06E-19;1.8E-14	P|PF03143;PF00009	Elongation factor Tu C-terminal domain;Elongation factor Tu GTP binding domain	1.8E-14;9.6E-44	P|COG4340	NA|2OG-Fe dioxygenase	1.52e-06	P|Extracellular	Signal peptide	S=0.305	P|SP	CS pos: 17-18. AAG-FV. Pr: 0.6337	NA
RCC100	220 µM of Nitrate	Pca_1p07580	4213.22	-2.59826	5.08203e-08	downregulated	No				P|IPR036770;IPR011009;IPR045270;IPR002110;IPR000719;IPR008271;IPR017441	Ankyrin repeat-containing domain superfamily;Protein kinase-like domain superfamily;Serine/Threonine Kinase AGC, catalytic domain;Ankyrin repeat;Protein kinase domain;Serine/threonine-protein kinase, active site;Protein kinase, ATP binding site	3.84E-43;4.72E-83;3.0353E-89;1.5E-8;2.7E-89;-;-	P|PF13637;PF00069;PF12796	Ankyrin repeats (many copies);Protein kinase domain;Ankyrin repeats (3 copies)	1.5E-8;1.7E-64;1.6E-8	P|COG1741	NA|Belongs to the pirin family	2.03e-47	P|Cytoplasm|Nucleus	Nuclear localization signal	S=0.462;0.451	5|SP	CS pos: 30-31. SSA-RK. Pr: 0.6974	0.51707
RCC100	220 µM of Nitrate	Pca_1p07800	15427.3	-3.2149	4.37632e-138	downregulated	No	P|K19033	30S ribosomal protein S31	1.3e-09	P|IPR030826	30S ribosomal protein	5.5e-08						NA	P|Cytoplasm	Nuclear localization signal	S=0.45			0.496201
RCC100	220 µM of Nitrate	Pca_1p07810	3017.77	-3.14804	1.99581e-12	downregulated	No				P|IPR029063;IPR025799	S-adenosyl-L-methionine-dependent methyltransferase superfamily;Protein arginine N-methyltransferase	5.33E-34;9.4E-38	P|PF06325	Ribosomal protein L11 methyltransferase (PrmA)	9.3e-10	P|2BYI5	NA|Domain of unknown function (DUF4336)	3.65e-185	P|Plastid	Thylakoid luminal transit peptide	S=0.087	3|luTP	CS pos luTP: 130-131. ARA-DI. Pr: 0.4413; CS pos cTP: 41-42. Pr: 0.4943	0.496201
RCC100	220 µM of Nitrate	Pca_1p07930	16.9186	-2.0085	0.000172742	downregulated	No										P|COG0443	NA|Belongs to the heat shock protein 70 family	2.58e-260	P|Extracellular	Signal peptide	S=0.424	P|SP	CS pos: 17-18. AVA-QE. Pr: 0.6528	NA
RCC100	220 µM of Nitrate	Pca_1p08170	1930.89	-2.36512	3.89172e-38	downregulated	No				P|IPR036770;IPR002110	Ankyrin repeat-containing domain superfamily;Ankyrin repeat	7.62E-27;0.009	P|PF12796	Ankyrin repeats (3 copies)	3.2e-12			NA	P|Cytoplasm		S=0.258			NA
RCC100	220 µM of Nitrate	Pca_1p08250	28864.4	-3.53997	9.79818e-187	downregulated	No	5|K02936	large subunit ribosomal protein L7Ae	1.5e-111	5|IPR004038;IPR029064;IPR001921;IPR018492	Ribosomal protein L7Ae/L30e/S12e/Gadd45;50S ribosomal protein L30e-like;Ribosomal protein L7A/L8;Ribosomal protein L7Ae/L8/Nhp2 family	3.4E-21;8.8E-65;2.3E-38;8.1E-18	5|PF01248	Ribosomal protein L7Ae/L30e/S12e/Gadd45 family	3.4e-21	P|2CY6H	Lhcr9|Chlorophyll A-B binding protein	9.37e-85	P|Extracellular	Signal peptide	S=0.466	P|cTP	CS pos: 77-78. MLA-AI. Pr: 0.1158	NA
RCC100	220 µM of Nitrate	Pca_1p08690	640.218	-3.93527	8.41906e-66	downregulated	No				P|IPR042095;IPR029063;IPR005532;IPR013216;IPR027577;IPR024775;IPR016187	Sulfatase-modifying factor enzyme superfamily;S-adenosyl-L-methionine-dependent methyltransferase superfamily;Sulfatase-modifying factor enzyme;Methyltransferase type 11;5-histidylcysteine sulfoxide synthase;DinB-like domain;C-type lectin fold	9.9E-31;6.6E-24;7.8E-26;3.3E-9;4.6E-149;1.0E-7;4.24E-45	P|PF03781;PF08241;PF12867	Sulfatase-modifying factor enzyme 1;Methyltransferase domain;DinB superfamily	7.8E-26;3.3E-9;1.0E-7	P|COG0264	EFTS|translation elongation factor activity	3.47e-104	P|Plastid		S=0.257	P|cTP	CS pos: 63-64. VRC-RR. Pr: 0.6015	0.260547
RCC100	220 µM of Nitrate	Pca_1p09290	9739.83	-4.01552	3.41502e-141	downregulated	No	4|K02870	large subunit ribosomal protein L12e	1.4e-90	4|IPR000911;IPR036769;IPR036796;IPR020784;IPR020783	Ribosomal protein L11/L12;Ribosomal protein L11, C-terminal domain superfamily;Ribosomal protein L11/L12, N-terminal domain superfamily;Ribosomal protein L11, N-terminal;Ribosomal protein L11, C-terminal	4.68262E-49;8.5E-37;5.1E-27;3.0E-16;3.4E-14	4|PF03946;PF00298	Ribosomal protein L11, N-terminal domain;Ribosomal protein L11, RNA binding domain	3.0E-16;3.4E-14			NA	P|Nucleus		S=0.549			0.260547
RCC100	220 µM of Nitrate	Pca_1p09670	1489.39	-2.00252	9.38338e-61	downregulated	No				P|IPR029063;IPR006665;IPR036737;IPR041698	S-adenosyl-L-methionine-dependent methyltransferase superfamily;OmpA-like domain;OmpA-like domain superfamily;Methyltransferase domain 25	1.9E-10;19.11982;1.83E-14;1.1E-7	P|PF13649	Methyltransferase domain	1.1e-07	P|KOG2514	NA|intracellular chloride channel activity	5.96e-200	P|Lysosome/Vacuole	Transmembrane domain	S=0.428			0.155493
RCC100	220 µM of Nitrate	Pca_1p10050	2737.9	-2.09534	5.71512e-30	downregulated	No				P|IPR003526;IPR020555;IPR036571	2-C-methyl-D-erythritol 2,4-cyclodiphosphate synthase;2-C-methyl-D-erythritol 2,4-cyclodiphosphate synthase, conserved site;2-C-methyl-D-erythritol 2,4-cyclodiphosphate synthase superfamily	4.62314E-63;-;1.6E-56	P|PF02542	YgbB family	1.9e-45	P|COG2513	ICL1|isocitrate lyase activity	1.16e-194	P|Mitochondrion		S=0.361			0.155493
RCC100	220 µM of Nitrate	Pca_1p11260	1342.5	-3.56751	1.0071e-59	downregulated	No										P|COG5126	NA|calcium ion binding	3.37e-10	P|Lysosome/Vacuole	Signal peptide|Transmembrane domain	S=0.328	1|SP	CS pos: 27-28. YYA-NI. Pr: 0.3155	0.43399
RCC100	220 µM of Nitrate	Pca_1p11560	11913.3	-2.19137	8.04907e-29	downregulated	No	P|K03260	translation initiation factor 4G	2.1e-113	P|IPR003891;IPR016024;IPR003890;IPR045208	Initiation factor eIF-4 gamma, MA3;Armadillo-type fold;MIF4G-like, type 3;Initiation factor 4G	2.6E-7;3.84E-50;4.1E-38;1.1E-107	P|PF02854;PF02847	MIF4G domain;MA3 domain	4.1E-38;1.3E-8	P|COG0369	PETH|NADPH-hemoprotein reductase activity	6.17e-209	P|Plastid	Signal peptide	S=0.31	P|SP	CS pos: 15-16. ADA-LR. Pr: 0.5882	0.43399
RCC100	220 µM of Nitrate	Pca_1p12010	8605.5	-2.07738	1.39223e-48	downregulated	No										P|COG0740	clpP|serine-type endopeptidase activity	1.08e-130	P|Plastid		S=0.19	1|luTP	CS pos luTP: 70-71. AAA-RV. Pr: 0.8181; CS pos cTP: 52-53. Pr: 0.2381	NA
RCC100	220 µM of Nitrate	Pca_1p12190	16.623	-2.0276	0.000307674	downregulated	No										2|2CYFP	NA|Cupin superfamily protein	3.07e-11	P|Cytoplasm		S=0.239	2|SP	CS pos: 23-24. TRG-GG. Pr: 0.4823	NA
RCC100	220 µM of Nitrate	Pca_1p12630	11422.5	-3.05608	1.05016e-68	downregulated	No	P|K02040	phosphate transport system substrate-binding protein	1.8e-34	P|IPR024370	PBP domain	2.9e-44	P|PF12849	PBP superfamily domain	2.9e-44			NA	P|Plastid		S=0.308	P|SP	CS pos: 22-23. AVA-FT. Pr: 0.7290	0.239281
RCC100	220 µM of Nitrate	Pca_1p12640	6997.54	-3.81006	6.9098e-101	downregulated	No				P|IPR013517;IPR011050;IPR028994;IPR013519	FG-GAP repeat;Pectin lyase fold/virulence factor;Integrin alpha, N-terminal;Integrin alpha beta-propellor	2.4E-11;2.92E-17;3.7E-14;1.2	2|PF14312	FG-GAP repeat	5.6e-16	P|COG3555	NA|Aspartyl Asparaginyl beta-hydroxylase	1.46e-06	P|Extracellular	Signal peptide	S=0.404			NA
RCC100	220 µM of Nitrate	Pca_1p12660	50.126	-2.28608	1.8227e-09	downregulated	No										P|COG0666	NA|spectrin binding	6.05e-08	P|Extracellular	Signal peptide	S=0.321			NA
RCC100	220 µM of Nitrate	Pca_1p12670	5276.22	-3.99133	3.44278e-42	downregulated	No										4|COG0236	acpP|Carrier of the growing fatty acid chain in fatty acid biosynthesis	4.69e-21	P|Extracellular	Signal peptide	S=0.181			NA
RCC100	220 µM of Nitrate	Pca_1p12800	5070.61	-2.56323	2.53142e-23	downregulated	No				P|IPR000866;IPR036249;IPR013766	Alkyl hydroperoxide reductase subunit C/ Thiol specific antioxidant;Thioredoxin-like superfamily;Thioredoxin domain	3.2E-12;3.74E-17;10.873674	P|PF00578	AhpC/TSA family	3.2e-12	6|COG1997	RPL37A|structural constituent of ribosome	9.4e-59	P|Cell membrane		S=0.426			NA
RCC100	220 µM of Nitrate	Pca_1p13200	480.12	-2.35106	1.81416e-15	downregulated	No				P|IPR011990;IPR013083;IPR002893;IPR011016	Tetratricopeptide-like helical domain superfamily;Zinc finger, RING/FYVE/PHD-type;Zinc finger, MYND-type;Zinc finger, RING-CH-type	1.1E-25;5.6E-8;9.39029;1.4E-4	P|PF01753	MYND finger	2.8e-06	3|COG1028	NA|oxidation-reduction process	1.25e-19	P|Extracellular		S=0.381	1|SP	CS pos: 27-28. ATS-ST. Pr: 0.4387	0.534713
RCC100	220 µM of Nitrate	Pca_1p13940	4602.68	-2.62252	1.32021e-76	downregulated	No										P|COG0664	PRKAR1A|cAMP-dependent protein kinase regulator activity	1.86e-81	P|Cytoplasm		S=0.306			NA
RCC100	220 µM of Nitrate	Pca_1p14070	40075.9	-3.15668	1.38748e-124	downregulated	No	4|K02864	large subunit ribosomal protein L10	1.2e-19	4|IPR001790;IPR043141	Ribosomal protein L10P;Ribosomal protein L10-like domain superfamily	1.3E-11;1.6E-18	4|PF00466	Ribosomal protein L10	1.3e-11	P|COG3565	NA|dioxygenase of extradiol dioxygenase family	2.69e-06	P|Cytoplasm		S=0.306			0.039569
RCC100	220 µM of Nitrate	Pca_1p14080	5067.84	-2.81793	9.46925e-75	downregulated	No										6|COG1997	RPL37A|structural constituent of ribosome	9.4e-59	P|Cell membrane		S=0.426			0.32847
RCC100	220 µM of Nitrate	Pca_1p14720	11754.1	-3.15624	2.18799e-161	downregulated	No	1|K02966	small subunit ribosomal protein S19e	1.7e-63	P|IPR036388;IPR001266;IPR036390	Winged helix-like DNA-binding domain superfamily;Ribosomal protein S19e;Winged helix DNA-binding domain superfamily	8.2E-59;1.2E-41;2.22E-52	P|PF01090	Ribosomal protein S19e	3.3e-53	P|COG0656	NA|oxidoreductase activity	2.39e-150	P|Extracellular	Signal peptide	S=0.295	P|SP	CS pos: 26-27. AMA-SE. Pr: 0.9625	NA
RCC100	220 µM of Nitrate	Pca_1p14780	1010.88	-4.23112	8.10844e-166	downregulated	No				5|IPR011990	Tetratricopeptide-like helical domain superfamily	9.3e-12						NA	P|Extracellular	Signal peptide	S=0.537	P|cTP	CS pos: 35-36. TNA-NA. Pr: 0.2113	0.081795
RCC100	220 µM of Nitrate	Pca_1p15430	3682.33	-2.42941	2.56029e-70	downregulated	No	P|K02974	small subunit ribosomal protein S24e	3.7e-56	P|IPR001976;IPR012678	Ribosomal protein S24e;Ribosomal protein L23/L15e core domain superfamily	2.9E-45;1.69E-31	P|PF01282	Ribosomal protein S24e	7.3e-28	P|COG0457	NA|Prefoldin subunit	2.7e-27	P|Cytoplasm		S=0.497	6|cTP	CS pos: 78-79. VIC-VR. Pr: 0.2425	NA
RCC100	220 µM of Nitrate	Pca_1p16290	1348.22	-2.62681	3.30829e-16	downregulated	No				P|IPR005018	DOMON domain	0.0046				1|COG0666	anK3|response to abiotic stimulus	5.87e-07	P|Cytoplasm		S=0.483			0.162895
RCC100	220 µM of Nitrate	Pca_1p16910	153.932	-3.152	6.42125e-33	downregulated	No				P|IPR000225;IPR011989;IPR013083;IPR016024	Armadillo;Armadillo-like helical;Zinc finger, RING/FYVE/PHD-type;Armadillo-type fold	10.3424;2.4E-19;1.3E-10;2.41E-16	P|PF00514;PF13920	Armadillo/beta-catenin-like repeat;Zinc finger, C3HC4 type (RING finger)	2.0E-7;1.5E-8	P|COG0545	NA|FK506 binding	4.74e-65	P|Cytoplasm	Peroxisomal targeting signal	S=0.302	2|SP	CS pos: 27-28. VAS-SP. Pr: 0.4818	0.162895
RCC100	220 µM of Nitrate	Pca_1p17500	5348.63	-2.63809	2.235e-89	downregulated	No				P|IPR011701;IPR036259	Major facilitator superfamily;MFS transporter superfamily	1.3E-14;1.7E-22	2|PF07690	Major Facilitator Superfamily	8.2e-15			NA	P|Cytoplasm	Nuclear localization signal	S=0.443	6|cTP	CS pos: 87-88. DWX-AY. Pr: 0.1562	NA
RCC100	220 µM of Nitrate	Pca_1p17920	2566.86	-4.45214	2.35551e-118	downregulated	No												NA	P|Cytoplasm		S=0.575			0.001479
RCC100	220 µM of Nitrate	Pca_1p18000	9991.2	-3.32481	4.14894e-124	downregulated	No	P|K01694-EC:4.2.1.20;K01696-EC:4.2.1.20;K01695-EC:4.2.1.20	tryptophan synthase;tryptophan synthase beta chain;tryptophan synthase alpha chain	0;3.8e-223;8.5e-88	P|IPR002028;IPR011060;IPR036052;IPR023026;IPR006654;IPR006653;IPR013785;IPR018204;IPR001926	Tryptophan synthase, alpha chain;Ribulose-phosphate binding barrel;Tryptophan synthase beta chain-like, PALP domain superfamily;Tryptophan synthase beta chain/beta chain-like;Tryptophan synthase, beta chain;Tryptophan synthase, beta chain, conserved site;Aldolase-type TIM barrel;Tryptophan synthase, alpha chain, active site;Tryptophan synthase beta chain-like, PALP domain	5.2E-62;1.32E-74;1.7E-133;4.7E-176;3.9E-174;-;4.1E-91;-;1.2E-42	P|PF00290;PF00291	Tryptophan synthase alpha chain;Pyridoxal-phosphate dependent enzyme	6.6E-78;1.2E-42	P|COG0124	NA|eukaryotic translation initiation factor 2alpha kinase activity	5.79e-31	P|Extracellular	Signal peptide	S=0.04	P|SP	CS pos: 15-16. TLA-ER. Pr: 0.5821	0.347573
RCC100	220 µM of Nitrate	Pca_1p19070	2600.23	-2.24036	1.78801e-18	downregulated	No	P|K09780	uncharacterized protein	1.4e-12	P|IPR011008	Dimeric alpha-beta barrel	1.61e-06				2|KOG1674	NA|Cyclin-dependent protein kinase	6.87e-09	P|Cytoplasm|Nucleus	Nuclear localization signal	S=0.369;0.376			NA
RCC100	220 µM of Nitrate	Pca_1p19810	14860.8	-2.48742	2.89838e-35	downregulated	No	P|K03252	translation initiation factor 3 subunit C	1.2e-295	P|IPR027516;IPR000717;IPR008905;IPR036390	Eukaryotic translation initiation factor 3 subunit C;Proteasome component (PCI) domain;Eukaryotic translation initiation factor 3 subunit C, N-terminal domain;Winged helix DNA-binding domain superfamily	40.704933;8.1E-9;8.8E-162;2.72E-6	P|PF01399;PF05470	PCI domain;Eukaryotic translation initiation factor 3 subunit 8 N-terminus	8.1E-9;8.8E-162			NA	P|Extracellular|Golgi apparatus	Signal peptide	S=0.211;0.295			NA
RCC100	220 µM of Nitrate	Pca_1p20640	1916.29	-4.6543	4.07283e-224	downregulated	No										P|COG0018	RARS|arginyl-tRNA aminoacylation	0	P|Cytoplasm	Nuclear localization signal	S=0.193			NA
RCC100	220 µM of Nitrate	Pca_1p20680	5943.46	-2.66968	1.09849e-105	downregulated	No				P|IPR000943;IPR009042;IPR036388;IPR013324;IPR013325;IPR007627;IPR007630;IPR014284	RNA polymerase sigma-70;RNA polymerase sigma-70 region 1.2;Winged helix-like DNA-binding domain superfamily;RNA polymerase sigma factor, region 3/4-like;RNA polymerase sigma factor, region 2;RNA polymerase sigma-70 region 2;RNA polymerase sigma-70 region 4;RNA polymerase sigma-70 like domain	-;6.7E-7;2.5E-26;3.92E-21;5.18E-44;1.2E-19;2.0E-16;7.5E-32	P|PF00140;PF04542;PF04545	Sigma-70 factor, region 1.2;Sigma-70 region 2;Sigma-70, region 4	6.7E-7;1.2E-19;2.0E-16	P|COG4446	NA|Protein of unknown function (DUF1499)	3.7e-43	P|Extracellular|Plastid		S=0.332;0.33	P|mTP	CS pos: 45-46. SAF-AN. Pr: 0.2862	NA
RCC100	220 µM of Nitrate	Pca_1p21280	1496.2	-2.97904	1.68942e-96	downregulated	No				P|IPR001179;IPR044208;IPR046357	FKBP-type peptidyl-prolyl cis-trans isomerase domain;Peptidyl-prolyl cis-trans isomerase FKBP19-like;Peptidyl-prolyl cis-trans isomerase domain superfamily	13.805079;1.1E-25;6.7E-23	P|PF00254	FKBP-type peptidyl-prolyl cis-trans isomerase	4.5e-11			NA	P|Nucleus	Nuclear localization signal	S=0.494	P|SP	CS pos: 26-27. VQP-KI. Pr: 0.2077	NA
RCC100	220 µM of Nitrate	Pca_1p21310	22668.3	-4.17577	9.66532e-85	downregulated	No	1|K00390-EC:1.8.4.8 1.8.4.10	phosphoadenosine phosphosulfate reductase	8.9e-55	P|IPR002500;IPR013766;IPR036249;IPR014729	Phosphoadenosine phosphosulphate reductase;Thioredoxin domain;Thioredoxin-like superfamily;Rossmann-like alpha/beta/alpha sandwich fold	2.5E-25;4.3E-10;1.29E-14;6.3E-49	P|PF01507;PF00085	Phosphoadenosine phosphosulfate reductase family;Thioredoxin	2.5E-25;4.3E-10			NA	P|Cytoplasm	Nuclear localization signal	S=0.549			NA
RCC100	220 µM of Nitrate	Pca_1p21590	672.018	-2.67024	1.00659e-62	downregulated	No	1|K03977	GTPase	3.5e-167	P|IPR027417;IPR016484;IPR032859;IPR005225;IPR015946;IPR031166;IPR006073	P-loop containing nucleoside triphosphate hydrolase;GTP-binding protein EngA;GTPase Der, C-terminal KH-domain-like;Small GTP-binding protein domain;K homology domain-like, alpha/beta;EngA-type guanine nucleotide-binding (G) domain;GTP binding domain	4.71E-31;7.6E-139;1.1E-28;1.1E-11;5.2E-27;61.850155;1.4E-23	P|PF14714;PF01926	KH-domain-like of EngA bacterial GTPase enzymes, C-terminal;50S ribosome-binding GTPase	1.1E-28;1.4E-23	5|COG5169	NA|sequence-specific DNA binding	1.65e-22	P|Extracellular		S=0.321			0.223923
RCC100	220 µM of Nitrate	Pca_1p21690	75714.4	-2.75146	2.51553e-44	downregulated	No	4|K00615-EC:2.2.1.1	transketolase	2.1e-181	4|IPR005478;IPR005474;IPR029061;IPR005475;IPR020826;IPR033247;IPR033248;IPR009014	Transketolase, bacterial-like;Transketolase, N-terminal;Thiamin diphosphate-binding fold;Transketolase-like, pyrimidine-binding domain;Transketolase binding site;Transketolase family;Transketolase, C-terminal domain;Transketolase C-terminal/Pyruvate-ferredoxin oxidoreductase domain II	4.8E-220;-;3.68E-94;3.1E-53;-;4.8E-241;3.9E-10;4.3E-36	4|PF00456;PF02779;PF02780	Transketolase, thiamine diphosphate binding domain;Transketolase, pyrimidine binding domain;Transketolase, C-terminal domain	7.5E-112;3.1E-36;3.9E-10	P|KOG0498	NA|voltage-gated potassium channel activity	4.76e-40	P|Cell membrane		S=0.567			0.275004
RCC100	220 µM of Nitrate	Pca_1p22710	3696.92	-2.19959	1.23357e-05	downregulated	No	2|K14538	nuclear GTP-binding protein	1.9e-137	P|IPR014813;IPR027417;IPR006073;IPR023179;IPR030378	Guanine nucleotide-binding protein-like 3, N-terminal domain;P-loop containing nucleoside triphosphate hydrolase;GTP binding domain;GTP-binding protein, orthogonal bundle domain superfamily;Circularly permuted (CP)-type guanine nucleotide-binding (G) domain	2.8E-19;1.6E-38;5.7E-12;2.7E-9;33.423504	P|PF08701;PF01926	GNL3L/Grn1 putative GTPase;50S ribosome-binding GTPase	2.8E-19;5.7E-12	P|COG3752	NA|oxidoreductase activity, acting on the CH-CH group of donors	1.92e-72	P|Mitochondrion		S=0.314	P|mTP	CS pos: 69-70. AAY-AT. Pr: 0.2230	0.275004
RCC100	220 µM of Nitrate	Pca_1p22830	7193.17	-3.06586	2.93958e-168	downregulated	No	P|K03579-EC:3.6.4.13	ATP-dependent helicase HrpB	1.8e-221	P|IPR027417;IPR014001;IPR010225;IPR001650;IPR013689;IPR007502;IPR011545	P-loop containing nucleoside triphosphate hydrolase;Helicase superfamily 1/2, ATP-binding domain;ATP-dependent helicase HrpB;Helicase, C-terminal;ATP-dependent RNA helicase HrpB, C-terminal;Helicase-associated domain;DEAD/DEAH box helicase domain	2.0E-42;14.180925;7.8E-198;5.9E-10;1.1E-32;0.0048;4.6E-8	P|PF00271;PF08482;PF00270	Helicase conserved C-terminal domain;ATP-dependent helicase C-terminal;DEAD/DEAH box helicase	5.9E-10;1.1E-32;4.6E-8	P|KOG2497	NA|methyltransferase activity	3.52e-217	P|Plastid		S=0.268	P|cTP	CS pos: 48-49. IGC-TT. Pr: 0.5872	0.000137
RCC100	220 µM of Nitrate	Pca_1p23550	1806.26	-2.4999	2.57725e-98	downregulated	No				P|IPR046357;IPR001179	Peptidyl-prolyl cis-trans isomerase domain superfamily;FKBP-type peptidyl-prolyl cis-trans isomerase domain	3.5E-20;2.9E-11	P|PF00254	FKBP-type peptidyl-prolyl cis-trans isomerase	2.9e-11	P|COG0596	NA|regulation of endocannabinoid signaling pathway	1.09e-83	P|Extracellular	Signal peptide	S=0.264	3|cTP	CS pos: 83-84. VTS-VI. Pr: 0.1472	NA
RCC100	220 µM of Nitrate	Pca_1p23730	1522.76	-2.769	9.59718e-57	downregulated	No										P|KOG0498	NA|voltage-gated potassium channel activity	3.84e-42	P|Cell membrane		S=0.572			NA
RCC100	220 µM of Nitrate	Pca_1p23810	11737.7	-3.15347	1.48341e-126	downregulated	No	4|K02962	small subunit ribosomal protein S17e	3.9e-74	4|IPR036401;IPR001210;IPR018273	Ribosomal protein S17e-like superfamily;Ribosomal protein S17e;Ribosomal protein S17e, conserved site	2.88E-22;8.7E-60;-	4|PF00833	Ribosomal S17	8.7e-60	P|2CNVS	NA|-	2.54e-07	P|Extracellular|Cell membrane	Signal peptide	S=0.073;0.394	P|SP	CS pos: 24-25. HSA-AS. Pr: 0.2296	0.466375
RCC100	220 µM of Nitrate	Pca_1p24180	20192.4	-5.35528	3.26862e-212	downregulated	No				P|IPR022796;IPR001344	Chlorophyll A-B binding protein;Chlorophyll A-B binding protein, plant and chromista	2.5E-39;3.5E-28	P|PF00504	Chlorophyll A-B binding protein	2.5e-39	P|KOG2811	NA|tRNA methylation	2.31e-102	P|Cytoplasm|Nucleus	Nuclear localization signal	S=0.447;0.48			0.466375
RCC100	220 µM of Nitrate	Pca_1p24310	8277.59	-3.07239	1.20775e-118	downregulated	No				P|IPR011990;IPR011016;IPR013083	Tetratricopeptide-like helical domain superfamily;Zinc finger, RING-CH-type;Zinc finger, RING/FYVE/PHD-type	9.5E-24;2.3E-4;2.1E-9	P|PF13424;PF13374	Tetratricopeptide repeat;Tetratricopeptide repeat	1.7E-8;3.6E-6	P|COG0439	ACC1|acetyl-CoA carboxylase	0	P|Cytoplasm		S=0.396			0.278165
RCC100	220 µM of Nitrate	Pca_1p24320	2536.57	-2.72242	2.15539e-47	downregulated	No	P|K14841	ribosome biogenesis protein NSA1	5.5e-53	P|IPR015943;IPR037379;IPR011047	WD40/YVTN repeat-like-containing domain superfamily;WDR74/Nsa1;Quinoprotein alcohol dehydrogenase-like superfamily	3.5E-14;5.5E-39;1.1E-13				P|COG0059	NA|ketol-acid reductoisomerase activity	9.2e-306	P|Extracellular		S=0.479	P|mTP	CS pos: 25-26. RRA-DV. Pr: 0.1586	0.512976
RCC100	220 µM of Nitrate	Pca_1p24550	37939.4	-2.59762	3.85855e-41	downregulated	No	2|K03231	elongation factor 1-alpha	2.9e-299	P|IPR027417;IPR004160;IPR031157;IPR009001;IPR009000;IPR004539;IPR004161;IPR000795	P-loop containing nucleoside triphosphate hydrolase;Translation elongation factor EFTu/EF1A, C-terminal;Tr-type G domain, conserved site;Translation elongation factor EF1A/initiation factor IF2gamma, C-terminal;Translation protein, beta-barrel domain superfamily;Translation elongation factor EF1A, eukaryotic/archaeal;Translation elongation factor EFTu-like, domain 2;Translational (tr)-type GTP-bi…	3.0E-89;5.3E-33;-;2.88E-43;2.21E-29;5.5E-223;2.7E-14;2.1E-52	P|PF03143;PF03144;PF00009	Elongation factor Tu C-terminal domain;Elongation factor Tu domain 2;Elongation factor Tu GTP binding domain	5.3E-33;2.7E-14;2.1E-52			NA	P|Cytoplasm		S=0.413			0.622716
RCC100	220 µM of Nitrate	Pca_1p24560	32433.4	-2.45682	4.24625e-33	downregulated	No	2|K03231	elongation factor 1-alpha	2.8e-299	P|IPR009000;IPR000795;IPR031157;IPR027417;IPR004160;IPR009001;IPR004539;IPR004161	Translation protein, beta-barrel domain superfamily;Translational (tr)-type GTP-binding domain;Tr-type G domain, conserved site;P-loop containing nucleoside triphosphate hydrolase;Translation elongation factor EFTu/EF1A, C-terminal;Translation elongation factor EF1A/initiation factor IF2gamma, C-terminal;Translation elongation factor EF1A, eukaryotic/archaeal;Translation elongation factor EFTu-li…	2.43E-29;2.3E-52;-;3.7E-89;5.6E-33;3.02E-43;52.595455;2.8E-14	P|PF00009;PF03143;PF03144	Elongation factor Tu GTP binding domain;Elongation factor Tu C-terminal domain;Elongation factor Tu domain 2	2.3E-52;5.6E-33;2.8E-14	P|2E3VE	NA|-	1.63e-52	P|Extracellular	Signal peptide	S=0.188	6|cTP	CS pos: 52-53. RFC-SA. Pr: 0.4008	0.622716
RCC100	220 µM of Nitrate	Pca_1p24900	17317	-3.61757	1.70969e-48	downregulated	No	P|K03233;K00799-EC:2.5.1.18	elongation factor 1-gamma;glutathione S-transferase	8.1e-124;1e-26	P|IPR044628;IPR004045;IPR001662;IPR004046;IPR036433;IPR010987;IPR040079;IPR036249;IPR036282	Elongation factor 1-gamma, plant;Glutathione S-transferase, N-terminal;Elongation factor 1B gamma, C-terminal;Glutathione S-transferase, C-terminal;Elongation factor EF1B gamma, C-terminal domain superfamily;Glutathione S-transferase, C-terminal-like;Glutathione transferase family;Thioredoxin-like superfamily;Glutathione S-transferase, C-terminal domain superfamily	6.5E-99;18.341988;42.496925;1.5E-10;1.01E-40;20.597507;5.8E-27;9.61E-14;4.46E-30	P|PF00043;PF00647;PF02798	Glutathione S-transferase, C-terminal domain;Elongation factor 1 gamma, conserved domain;Glutathione S-transferase, N-terminal domain	1.5E-10;2.8E-33;2.0E-14			NA	P|Extracellular	Signal peptide	S=0.291	3|luTP	CS pos luTP: 76-77. VHA-LV. Pr: 0.1503; CS pos cTP: 54-55. Pr: 0.1363	0.622716
RCC100	220 µM of Nitrate	Pca_1p24930	966.846	-3.10152	2.57725e-98	downregulated	No										5|KOG2265	nudc|unfolded protein binding	1.71e-124	P|Cell membrane	Signal peptide	S=0.389	6|cTP	CS pos: 52-53. LCC-TA. Pr: 0.2993	0.478748
RCC100	220 µM of Nitrate	Pca_1p25070	2475.62	-2.22219	9.50256e-68	downregulated	No										P|COG2110	NA|Macro domain	2.59e-29	P|Cytoplasm	Signal peptide	S=0.454			0.454758
RCC100	220 µM of Nitrate	Pca_1p26940	3319.74	-2.96665	2.69246e-54	downregulated	No	2|K01802-EC:5.2.1.8	peptidylprolyl isomerase	1.8e-33	P|IPR046357;IPR001179	Peptidyl-prolyl cis-trans isomerase domain superfamily;FKBP-type peptidyl-prolyl cis-trans isomerase domain	7.0E-43;29.178913	P|PF00254	FKBP-type peptidyl-prolyl cis-trans isomerase	4.9e-32	P|28NH7	NA|-	9.12e-10	P|Nucleus	Nuclear localization signal	S=0.182			0.454758
RCC100	220 µM of Nitrate	Pca_1p27530	18425.3	-3.55122	5.9576e-221	downregulated	No	P|K02957	small subunit ribosomal protein S15Ae	5.1e-91	P|IPR000630;IPR035987	Ribosomal protein S8;Ribosomal protein S8 superfamily	2.2E-21;6.8E-43	P|PF00410	Ribosomal protein S8	2.2e-21	P|COG2202	NA|phosphorelay sensor kinase activity	6.24e-57	P|Nucleus	Nuclear localization signal	S=0.167			NA
RCC100	220 µM of Nitrate	Pca_1p27870	4155.51	-2.52332	5.84153e-23	downregulated	No				P|IPR000620	EamA domain	2.4e-10	P|PF00892	EamA-like transporter family	2.4e-10	P|KOG1441	SLC35E3|carbohydrate transport	7.55e-165	P|Plastid	Transmembrane domain	S=0.468			0.525725
RCC100	220 µM of Nitrate	Pca_1p27910	3982.32	-2.4171	5.04692e-94	downregulated	No	3|K00999-EC:2.7.8.11	CDP-diacylglycerol--inositol 3-phosphatidyltransferase	2.5e-72	P|IPR000462;IPR043130;IPR014387	CDP-alcohol phosphatidyltransferase;CDP-alcohol phosphatidyltransferase, transmembrane domain;CDP-diacylglycerol-inositol 3-phosphatidyltransferase, eukaryote	9.0E-14;3.1E-18;6.0E-57	P|PF01066	CDP-alcohol phosphatidyltransferase	9e-14	P|COG0190	mtd1|methenyltetrahydrofolate cyclohydrolase activity	4.36e-159	P|Mitochondrion		S=0.291			NA
RCC100	220 µM of Nitrate	Pca_1p27950	4116.08	-4.31632	6.5008e-90	downregulated	No										P|COG0115	NA|branched-chain-amino-acid transaminase activity	1.28e-202	P|Plastid		S=0.362	P|cTP	CS pos: 32-33. VAM-TA. Pr: 0.4523	0.53712
RCC100	220 µM of Nitrate	Pca_1p29540	774.501	-2.14833	6.26882e-21	downregulated	No	5|K14566	U3 small nucleolar RNA-associated protein 24	9.3e-91	5|IPR037503;IPR002716;IPR006984;IPR029060	rRNA-processing protein Fcf1, PIN domain;PIN domain;rRNA-processing protein Fcf1/Utp23;PIN-like domain superfamily	1.16308E-77;1.4E-7;4.4E-23;4.61E-27	5|PF04900	Fcf1	4.4e-23	P|COG0522	IMP3|snoRNA binding	2.12e-100	P|Nucleus		S=0.435			0.53712
RCC100	220 µM of Nitrate	Pca_1p29740	1214.83	-2.15249	5.10463e-33	downregulated	No				P|IPR018247;IPR002048;IPR011992	EF-Hand 1, calcium-binding site;EF-hand domain;EF-hand domain pair	-;0.3;2.32E-10	P|PF13499	EF-hand domain pair	1e-08	P|KOG2431	MAN1B1|mannosyl-oligosaccharide 1,2-alpha-mannosidase activity	5.21e-101	P|Cytoplasm	Nuclear localization signal	S=0.342			NA
RCC100	220 µM of Nitrate	Pca_1p30040	7179.58	-2.55386	2.0708e-33	downregulated	No	P|K01689-EC:4.2.1.11	enolase	1.5e-206	P|IPR036849;IPR029017;IPR000941;IPR020810;IPR020811;IPR020809	Enolase-like, C-terminal domain superfamily;Enolase-like, N-terminal;Enolase;Enolase, C-terminal TIM barrel domain;Enolase, N-terminal;Enolase, conserved site	1.4E-110;1.2E-58;0.0;3.8E-171;8.6E-58;-	P|PF03952;PF00113	Enolase, N-terminal domain;Enolase, C-terminal TIM barrel domain	8.6E-58;1.5E-131	P|COG0180	WARS2|tryptophanyl-tRNA aminoacylation	5.62e-192	P|Plastid		S=0.637	P|mTP	CS pos: 28-29. RPL-TT. Pr: 0.4080	NA
RCC100	220 µM of Nitrate	Pca_1p30090	2460.76	-2.57548	1.07753e-38	downregulated	No	P|K01881-EC:6.1.1.15	prolyl-tRNA synthetase	8.8e-131	P|IPR017449;IPR004499;IPR002314;IPR016061;IPR045864;IPR006195;IPR033721;IPR004154;IPR036621	Prolyl-tRNA synthetase, class II;Proline-tRNA ligase, class IIa, archaeal-type;Aminoacyl-tRNA synthetase, class II (G/ P/ S/T);Proline-tRNA ligase, class II, C-terminal;Class II Aminoacyl-tRNA synthetase/Biotinyl protein ligase (BPL) and lipoyl protein ligase (LPL);Aminoacyl-tRNA synthetase, class II;Prolyl-tRNA synthetase, catalytic domain;Anticodon-binding;Anticodon-binding domain superfamily	7.26E-15;4.4E-162;2.0E-19;4.5E-14;1.8E-101;25.631607;2.44599E-161;2.0E-16;2.0E-33	P|PF00587;PF09180;PF03129	tRNA synthetase class II core domain (G, H, P, S and T);Prolyl-tRNA synthetase, C-terminal;Anticodon binding domain	2.0E-19;3.8E-16;2.0E-16	P|COG0382	CHLG|chlorophyll synthetase activity	2.51e-234	P|Plastid		S=0.147	1|cTP	CS pos: 36-37. ILA-DD. Pr: 0.2553	NA
RCC100	220 µM of Nitrate	Pca_1p30860	2500.87	-2.38126	2.8429e-86	downregulated	No				P|IPR011990;IPR029063;IPR013216	Tetratricopeptide-like helical domain superfamily;S-adenosyl-L-methionine-dependent methyltransferase superfamily;Methyltransferase type 11	2.35E-7;1.02E-28;2.0E-14	P|PF08241	Methyltransferase domain	2e-14			NA	P|Extracellular		S=0.404			NA
RCC100	220 µM of Nitrate	Pca_1p30920	2961.17	-3.8144	1.27044e-70	downregulated	No				P|IPR041243	STI1/HOP, DP domain	5e-10	P|PF17830	STI1 domain	5e-10			NA	P|Cytoplasm|Extracellular		S=0.508;0.377			NA
RCC100	220 µM of Nitrate	Pca_1p30970	4837.07	-2.23622	1.08837e-24	downregulated	No				P|IPR027417	P-loop containing nucleoside triphosphate hydrolase	7.7e-24						NA	P|Extracellular	Signal peptide	S=0.136			NA
RCC100	220 µM of Nitrate	Pca_1p32000	16676.8	-2.584	2.14805e-73	downregulated	No												NA	P|Extracellular	Signal peptide	S=0.382	P|SP	CS pos: 22-23. ARA-SP. Pr: 0.7859	NA
RCC100	220 µM of Nitrate	Pca_1p32200	31851	-4.28966	0	downregulated	No	1|K02934	large subunit ribosomal protein L6e	3.4e-72	P|IPR014722;IPR008991;IPR041997;IPR000915	Ribosomal protein L2, domain 2;Translation protein SH3-like domain superfamily;Ribosomal Protein L6, KOW domain;60S ribosomal protein L6E	1.2E-13;6.32E-23;1.08933E-82;2.9E-36	P|PF01159	Ribosomal protein L6e	2.9e-36			NA	P|Cytoplasm	Nuclear localization signal	S=0.339			0.101854
RCC100	220 µM of Nitrate	Pca_1p32260	367.142	-3.67886	3.80218e-79	downregulated	No				P|IPR000620	EamA domain	5.8e-08	P|PF00892	EamA-like transporter family	5.8e-08			NA	P|Extracellular	Signal peptide	S=0.493	P|SP	CS pos: 15-16. ALA-LM. Pr: 0.4417	0.101854
RCC100	220 µM of Nitrate	Pca_1p32730	8928.56	-4.09408	1.2608e-149	downregulated	No	1|K02357	elongation factor Ts	3.1e-79	P|IPR001816;IPR018101;IPR014039;IPR036402;IPR009060	Translation elongation factor EFTs/EF1B;Translation elongation factor Ts, conserved site;Translation elongation factor EFTs/EF1B, dimerisation;Elongation factor Ts, dimerisation domain superfamily;UBA-like superfamily	30.793627;-;3.8E-30;1.1E-48;1.36E-12	P|PF00889	Elongation factor TS	3.8e-30	P|COG0294	FOL1|2-amino-4-hydroxy-6-hydroxymethyldihydropteridine diphosphokinase activity	8.71e-152	P|Mitochondrion	Mitochondrial transit peptide	S=0.267	P|mTP	CS pos: 22-23. RAL-ST. Pr: 0.2793	NA
RCC100	220 µM of Nitrate	Pca_1p33810	5799.08	-2.49233	1.24913e-89	downregulated	No				P|IPR036625;IPR004167;IPR001078;IPR023213;IPR045257	E3-binding domain superfamily;Peripheral subunit-binding domain;2-oxoacid dehydrogenase acyltransferase, catalytic domain;Chloramphenicol acetyltransferase-like domain superfamily;Dihydrolipoamide acetyltransferase/Pyruvate dehydrogenase protein X component	1.5E-11;6.1E-14;4.2E-59;5.7E-64;2.0E-87	P|PF02817;PF00198	e3 binding domain;2-oxoacid dehydrogenases acyltransferase (catalytic domain)	6.1E-14;4.2E-59			NA	P|Cytoplasm	Nuclear localization signal	S=0.425			0.028489
RCC100	220 µM of Nitrate	Pca_1p34140	3099.24	-2.41391	6.8401e-15	downregulated	No	4|K14852	regulator of ribosome biosynthesis	8e-73	4|IPR007023	Ribosomal biogenesis regulatory protein	7.8e-30	4|PF04939	Ribosome biogenesis regulatory protein (RRS1)	4.1e-49	P|COG0524	ADK|adenosine kinase activity	7.6e-193	P|Cytoplasm	Nuclear localization signal	S=0.165			NA
RCC100	220 µM of Nitrate	Pca_1p34180	1377.79	-3.76066	1.75471e-190	downregulated	No				P|IPR004853	Sugar phosphate transporter domain	3.8e-58	P|PF03151	Triose-phosphate Transporter family	3.8e-58	P|KOG3610	NA|semaphorin-plexin signaling pathway	7.89e-72	P|Extracellular	Signal peptide	S=0.344	4|mTP	CS pos: 57-58. RRR-VD. Pr: 0.1683	0.137586
RCC100	220 µM of Nitrate	Pca_1p34230	4050.88	-2.06759	3.47527e-14	downregulated	No	P|K14792	rRNA biogenesis protein RRP5	3.4e-240	P|IPR012340;IPR003029;IPR011990;IPR003107;IPR045209;IPR022967	Nucleic acid-binding, OB-fold;S1 domain;Tetratricopeptide-like helical domain superfamily;HAT (Half-A-TPR) repeat;rRNA biogenesis protein Rrp5;RNA-binding domain, S1	1.0E-11;10.121754;1.8E-26;0.067;2.8E-218;22.0	P|PF00575	S1 RNA binding domain	3.3e-07			NA	P|Lysosome/Vacuole|Golgi apparatus	Signal peptide	S=0.326;0.294			0.137586
RCC100	220 µM of Nitrate	Pca_1p34290	12283.9	-2.88709	1.61148e-80	downregulated	No	2|K04078	chaperonin GroES	6.6e-40	P|IPR020818;IPR037124;IPR011032	GroES chaperonin family;GroES chaperonin superfamily;GroES-like superfamily	5.87881E-24;7.9E-24;2.83E-16	P|PF00166	Chaperonin 10 Kd subunit	2.4e-20	P|KOG1441	SLC35E3|carbohydrate transport	6.22e-175	P|Plastid		S=0.404	5|mTP	CS pos: 35-36. NEY-SS. Pr: 0.5146	NA
RCC100	220 µM of Nitrate	Pca_1p34330	25.1427	-2.59621	6.58369e-08	downregulated	No				P|IPR011889;IPR005046	Bacterial surface protein 26-residue repeat;Protein of unknown function DUF285	6.3E-4;7.1E-16	1|PF03382	Mycoplasma protein of unknown function, DUF285	2.8e-30	P|COG0666	NA|Cupin-like domain	4.08e-22	P|Endoplasmic reticulum	Signal peptide|Transmembrane domain	S=0.245	3|luTP	CS pos luTP: 89-90. AHA-QT. Pr: 0.5908; CS pos cTP: 31-32. Pr: 0.3602	NA
RCC100	220 µM of Nitrate	Pca_1p34360	9840.74	-2.79861	9.44899e-77	downregulated	No	2|K15028	translation initiation factor 3 subunit K	1e-37	P|IPR033464;IPR016024;IPR009374;IPR016020;IPR036388	CSN8/PSMD8/EIF3K;Armadillo-type fold;Eukaryotic translation initiation factor 3 subunit K;Translation initiation factor 3, subunit 12, N-terminal, eukaryotic;Winged helix-like DNA-binding domain superfamily	5.8E-8;3.34E-23;3.1E-34;1.4E-28;2.6E-5	P|PF10075	CSN8/PSMD8/EIF3K family	5.8e-08	P|COG5206	LGMN|cysteine-type peptidase activity	5.75e-144	P|Extracellular	Signal peptide	S=0.0610000000000001	P|cTP	CS pos: 67-68. ACH-AY. Pr: 0.1247	0.486362
RCC100	220 µM of Nitrate	Pca_1p34800	3854.96	-2.0464	3.27606e-44	downregulated	No	1|K04718-EC:2.7.1.91	sphingosine kinase	3.7e-92	P|IPR017438;IPR001206;IPR045540;IPR016064	Inorganic polyphosphate/ATP-NAD kinase, N-terminal;Diacylglycerol kinase, catalytic domain;YegS/DAGK, C-terminal domain;NAD kinase/diacylglycerol kinase-like domain superfamily	7.8E-30;8.1E-21;2.3E-9;3.05E-46	P|PF00781;PF19279	Diacylglycerol kinase catalytic domain;YegS C-terminal NAD kinase beta sandwich-like domain	8.1E-21;2.3E-9	P|COG0545	NA|FKBP-type peptidyl-prolyl cis-trans isomerase	1.1e-114	P|Cytoplasm	Nuclear localization signal	S=0.316	5|mTP	CS pos: 29-30. RLL-SX. Pr: 0.1699	0.486362
RCC100	220 µM of Nitrate	Pca_2p00060	1120.48	-2.58276	4.64244e-17	downregulated	No										P|28Q49	NA|-	1.38e-49	P|Cytoplasm	Nuclear localization signal	S=0.47			NA
RCC100	220 µM of Nitrate	Pca_2p00370	51118.3	-2.47762	1.18252e-75	downregulated	No	3|K01749-EC:2.5.1.61	hydroxymethylbilane synthase	2.1e-74	P|IPR022417;IPR000860	Porphobilinogen deaminase, N-terminal;Porphobilinogen deaminase	5.8E-34;1.4E-37	P|PF01379	Porphobilinogen deaminase, dipyromethane cofactor binding domain	5.8e-34	P|KOG1584	NA|sulfotransferase activity	1.96e-128	P|Cytoplasm		S=0.305			0.016963
RCC100	220 µM of Nitrate	Pca_2p01710	10038.8	-2.04852	1.45191e-54	downregulated	No	2|K00765-EC:2.4.2.17	ATP phosphoribosyltransferase	3.6e-95	P|IPR013820;IPR013115;IPR015867;IPR011322;IPR018198;IPR001348;IPR020621	ATP phosphoribosyltransferase, catalytic domain;Histidine biosynthesis HisG, C-terminal;Nitrogen regulatory protein PII/ATP phosphoribosyltransferase, C-terminal;Nitrogen regulatory PII-like, alpha/beta;ATP phosphoribosyltransferase, conserved site;ATP phosphoribosyltransferase HisG;ATP phosphoribosyltransferase HisG, long form	5.9E-49;4.7E-26;8.4E-22;2.67E-17;-;1.4E-83;28.199728	P|PF01634;PF08029	ATP phosphoribosyltransferase;HisG, C-terminal domain	1.9E-50;2.6E-23			NA	P|Plastid		S=0.221			NA
RCC100	220 µM of Nitrate	Pca_2p01960	2711.03	-2.08464	3.04946e-51	downregulated	No				P|IPR029063;IPR005299;IPR042086	S-adenosyl-L-methionine-dependent methyltransferase superfamily;SAM dependent carboxyl methyltransferase;Methyltransferase, alpha-helical capping domain	2.39E-51;1.4E-21;2.8E-66	P|PF03492	SAM dependent carboxyl methyltransferase	1.4e-21			NA	P|Extracellular	Signal peptide	S=0.116	P|mTP	CS pos: 38-39. LFR-TH. Pr: 0.2348	NA
RCC100	220 µM of Nitrate	Pca_2p01970	2437.34	-3.52236	1.91409e-68	downregulated	No				P|IPR036188;IPR006096;IPR016211;IPR046346;IPR006076;IPR036291	FAD/NAD(P)-binding domain superfamily;Glutamate/phenylalanine/leucine/valine/L-tryptophan dehydrogenase, C-terminal;Glutamate/phenylalanine/leucine/valine/L-tryptophan dehydrogenase, bacterial/archaeal;Aminoacid dehydrogenase-like, N-terminal domain superfamily;FAD dependent oxidoreductase;NAD(P)-binding domain superfamily	7.7E-63;4.9E-9;9.3E-42;1.7E-16;9.2E-46;2.68E-25	P|PF00208;PF01266	Glutamate/Leucine/Phenylalanine/Valine dehydrogenase;FAD dependent oxidoreductase	4.9E-9;9.2E-46	P|COG0304	GALT|UDP-glucose:hexose-1-phosphate uridylyltransferase activity	1.13e-245	P|Plastid	Chloroplast transit peptide	S=0.211	P|mTP	CS pos: 39-40. LQM-AS. Pr: 0.2074	0.434636
RCC100	220 µM of Nitrate	Pca_2p02460	4235.73	-2.0009	4.31233e-27	downregulated	No	P|K03424-EC:3.1.21.-	TatD DNase family protein	1.2e-32	P|IPR001130;IPR032466	3'-5' ssDNA/RNA exonuclease TatD-like;Metal-dependent hydrolase	5.1E-33;1.62E-32	P|PF01026	TatD related DNase	5.1e-33	P|KOG4651	CHST10|chondroitin 4-sulfotransferase activity	9.03e-74	P|Extracellular	Signal peptide	S=0.218			NA
RCC100	220 µM of Nitrate	Pca_2p02470	3823.64	-2.33221	8.5842e-40	downregulated	No	1|K01918-EC:6.3.2.1	pantoate--beta-alanine ligase	4.6e-114	P|IPR042176;IPR003721;IPR014729	Pantoate-beta-alanine ligase, C-terminal domain;Pantoate-beta-alanine ligase;Rossmann-like alpha/beta/alpha sandwich fold	1.5E-28;6.0E-84;1.7E-61	P|PF02569	Pantoate-beta-alanine ligase	1.9e-88	P|2E24C	NA|-	6.02e-08	P|Endoplasmic reticulum	Signal peptide|Transmembrane domain	S=0.444			NA
RCC100	220 µM of Nitrate	Pca_2p03010	6429.38	-2.82126	3.11668e-29	downregulated	No	2|K11884	RNA-binding protein PNO1	2e-103	P|IPR036612;IPR004087	K Homology domain, type 1 superfamily;K Homology domain	9.7E-23;1.9E-5				P|COG0369	PETH|NADPH-hemoprotein reductase activity	9.41e-223	P|Plastid		S=0.109	P|cTP	CS pos: 28-29. APA-RV. Pr: 0.1026	0.446038
RCC100	220 µM of Nitrate	Pca_2p03570	1598.37	-2.93569	4.40426e-09	downregulated	No				P|IPR001344;IPR022796	Chlorophyll A-B binding protein, plant and chromista;Chlorophyll A-B binding protein	8.9E-19;3.5E-36	P|PF00504	Chlorophyll A-B binding protein	3.5e-36	P|2DA4V	NA|-	2.26e-41	P|Mitochondrion		S=0.56			0.446038
RCC100	220 µM of Nitrate	Pca_2p03600	3974.22	-4.13298	8.84093e-255	downregulated	No				P|IPR013057	Amino acid transporter, transmembrane domain	1.4e-28	P|PF01490	Transmembrane amino acid transporter protein	1.4e-28			NA	P|Plastid		S=0.435			0.118656
RCC100	220 µM of Nitrate	Pca_2p03970	12726	-2.52841	2.82224e-60	downregulated	No	P|K02922	large subunit ribosomal protein L37e	8.1e-50	P|IPR013057;IPR001569;IPR011331;IPR018267;IPR011332	Amino acid transporter, transmembrane domain;Ribosomal protein L37e;Ribosomal protein L37ae/L37e;Ribosomal protein L37e, conserved site;Zinc-binding ribosomal protein	1.6E-21;8.2E-26;1.9E-40;-;4.21E-22	P|PF01490;PF01907	Transmembrane amino acid transporter protein;Ribosomal protein L37e	1.6E-21;8.2E-26	P|2CXNT	NA|Endonuclease/Exonuclease/phosphatase family	1.38e-50	P|Cytoplasm	Nuclear localization signal	S=0.503			NA
RCC100	220 µM of Nitrate	Pca_2p04520	11685	-3.6827	1.70119e-157	downregulated	No	2|K02901	large subunit ribosomal protein L27e	1.2e-53	P|IPR008991;IPR005824;IPR041991;IPR001141;IPR038655	Translation protein SH3-like domain superfamily;KOW;Eukaryotic Ribosomal Protein L27, KOW domain;Ribosomal protein L27e;Ribosomal protein L27e superfamily	2.28E-16;0.0031;1.71324E-42;3.5E-42;2.7E-54	P|PF01777;PF00467	Ribosomal L27e protein family;KOW motif	1.3E-25;3.4E-6			NA	P|Cell membrane	Transmembrane domain	S=0.277			NA
RCC100	220 µM of Nitrate	Pca_2p04640	31586.7	-3.22038	1.94515e-144	downregulated	No	2|K02956	small subunit ribosomal protein S15	1.4e-28	P|IPR005290;IPR009068;IPR000589	Ribosomal protein S15, bacterial-type;S15/NS1, RNA-binding;Ribosomal protein S15	8.7E-23;5.3E-25;3.4E-34	P|PF00312	Ribosomal protein S15	4.3e-25	P|COG4284	USP|UDP-N-acetylglucosamine diphosphorylase activity	7.21e-296	P|Cytoplasm|Cell membrane		S=0.517;0.316	1|cTP	CS pos: 38-39. LRA-TA. Pr: 0.2054	NA
RCC100	220 µM of Nitrate	Pca_2p04820	1556.31	-5.60034	4.42648e-120	downregulated	No	3|K00876-EC:2.7.1.48	uridine kinase	1.3e-86	P|IPR027417;IPR006083;IPR000764	P-loop containing nucleoside triphosphate hydrolase;Phosphoribulokinase/uridine kinase;Uridine kinase-like	9.4E-66;4.4E-50;6.74419E-88	P|PF00485	Phosphoribulokinase / Uridine kinase family	4.4e-50	P|2CXSB	NA|-	5.04e-282	P|Extracellular	Signal peptide	S=0.538	P|cTP	CS pos: 56-57. RFC-GA. Pr: 0.1225	NA
RCC100	220 µM of Nitrate	Pca_2p05290	29242.9	-3.55445	8.78402e-93	downregulated	No	3|K02873	large subunit ribosomal protein L13e	1.9e-69	P|IPR001380	Ribosomal protein L13e	3.6e-55	P|PF01294	Ribosomal protein L13e	1.5e-60			NA	P|Mitochondrion|Plastid		S=0.323;0.198			NA
RCC100	220 µM of Nitrate	Pca_2p07210	20288.2	-2.73167	1.1025e-48	downregulated	No	1|K01845-EC:5.4.3.8	glutamate-1-semialdehyde 2,1-aminomutase	2.8e-204	P|IPR004639;IPR015424;IPR005814;IPR015422;IPR015421	Tetrapyrrole biosynthesis, glutamate-1-semialdehyde aminotransferase;Pyridoxal phosphate-dependent transferase;Aminotransferase class-III;Pyridoxal phosphate-dependent transferase, small domain;Pyridoxal phosphate-dependent transferase, major domain	95.373978;1.6E-126;1.57672E-130;4.1E-186;4.1E-186	P|PF00202	Aminotransferase class-III	3.8e-69	P|COG0545	NA|peptidyl-prolyl cis-trans isomerase activity	1.55e-33	P|Plastid	Signal peptide	S=0.511	P|SP	CS pos: 26-27. LCR-AA. Pr: 0.2852	NA
RCC100	220 µM of Nitrate	Pca_2p07440	18826.5	-2.20778	1.29919e-65	downregulated	No	4|K02896	large subunit ribosomal protein L24e	2.7e-31	4|IPR000988;IPR038630	Ribosomal protein L24e-related;Ribosomal protein L24e/L24 superfamily	9.3E-14;2.3E-14	4|PF01246	Ribosomal protein L24e	9.3e-14	P|COG0102	RPL13A|Belongs to the universal ribosomal protein uL13 family	1.21e-101	P|Cytoplasm	Nuclear localization signal	S=0.43			NA
RCC100	220 µM of Nitrate	Pca_2p07500	834.112	-3.48948	1.46255e-64	downregulated	No	1|K00078-EC:1.3.1.20 1.1.1.179	dihydrodiol dehydrogenase / D-xylose 1-dehydrogenase (NADP)	3.9e-101	P|IPR036291;IPR000683	NAD(P)-binding domain superfamily;Gfo/Idh/MocA-like oxidoreductase, N-terminal	1.14E-42;3.5E-17	P|PF01408	Oxidoreductase family, NAD-binding Rossmann fold	3.5e-17	P|COG4992	GSA|N2-acetyl-L-ornithine:2-oxoglutarate 5-aminotransferase activity	8.16e-242	P|Plastid		S=0.335	P|cTP	CS pos: 54-55. VRA-FK. Pr: 0.3879	0.214069
RCC100	220 µM of Nitrate	Pca_2p07650	916.517	-2.42915	2.58254e-71	downregulated	No				P|IPR005123;IPR006620;IPR044862	Oxoglutarate/iron-dependent dioxygenase;Prolyl 4-hydroxylase, alpha subunit;Prolyl 4-hydroxylase alpha subunit, Fe(2+) 2OG dioxygenase domain	9.462179;1.1E-5;8.7E-16	P|PF13640	2OG-Fe(II) oxygenase superfamily	8.7e-16	P|KOG0045	CAPN15|calcium-dependent cysteine-type endopeptidase activity	6.32e-72	P|Cytoplasm	Nuclear localization signal	S=0.337			0.512493
RCC100	220 µM of Nitrate	Pca_2p07940	9277.76	-3.47039	9.21653e-182	downregulated	No	P|K02912	large subunit ribosomal protein L32e	5.5e-69	P|IPR018263;IPR001515;IPR036351	Ribosomal protein L32e, conserved site;Ribosomal protein L32e;Ribosomal protein L32e superfamily	-;8.3E-48;4.32E-55	P|PF01655	Ribosomal protein L32	8.3e-48	2|KOG1441	SLC35E3|carbohydrate transport	1.95e-169	P|Golgi apparatus	Transmembrane domain	S=0.335	P|SP	CS pos: 26-27. MRS-AP. Pr: 0.7553	0.512493
RCC100	220 µM of Nitrate	Pca_2p08750	15778.5	-3.30126	7.02714e-11	downregulated	No				P|IPR036219;IPR014038;IPR014717	Translation elongation factor eEF-1beta-like superfamily;Translation elongation factor EF1B, beta/delta subunit, guanine nucleotide exchange domain;Translation elongation factor EF1B/ribosomal protein S6	4.05E-13;1.3E-12;3.1E-19	P|PF00736	EF-1 guanine nucleotide exchange domain	5.3e-18			NA	P|Extracellular	Signal peptide	S=0.18	P|mTP	CS pos: 26-27. PRN-AV. Pr: 0.3096	NA
RCC100	220 µM of Nitrate	Pca_2p09120	2337.12	-3.50245	3.97005e-62	downregulated	No										P|COG5193	NA|nuclear histone mRNA catabolic process	1.28e-78	P|Nucleus	Nuclear localization signal	S=0.109			NA
RCC100	220 µM of Nitrate	Pca_2p09170	907.444	-3.1349	1.57036e-80	downregulated	No										P|KOG1242	NA|protein kinase regulator activity	7.66e-197	P|Cytoplasm		S=0.383			NA
RCC100	220 µM of Nitrate	Pca_2p09210	10204.1	-2.30041	1.85196e-45	downregulated	No				P|IPR004853	Sugar phosphate transporter domain	1.3e-60	P|PF03151	Triose-phosphate Transporter family	1.3e-60	P|KOG0768	NA|S-adenosyl-L-methionine transmembrane transport	4.51e-65	P|Plastid		S=0.46	P|SP	CS pos: 15-16. ASA-RL. Pr: 0.2111	NA
RCC100	220 µM of Nitrate	Pca_2p09390	24162.7	-3.89408	1.03233e-174	downregulated	No	3|K02932	large subunit ribosomal protein L5e	1e-136	P|IPR005485;IPR025607	Ribosomal protein L5 eukaryotic/L18 archaeal;Ribosomal protein L5 eukaryotic, C-terminal	6.6E-75;6.6E-16	P|PF17144;PF14204	Ribosomal large subunit proteins 60S L5, and 50S L18;Ribosomal L18 C-terminal region	6.6E-75;6.6E-16			NA	P|Cytoplasm		S=0.392			NA
RCC100	220 µM of Nitrate	Pca_2p09430	15715.2	-2.05003	5.46546e-54	downregulated	No				P|IPR038377;IPR001734	Sodium/glucose symporter superfamily;Sodium/solute symporter	3.6E-47;16.422548	1|PF00307	Calponin homology (CH) domain	1.5e-10			NA	P|Extracellular	Signal peptide	S=0.18	P|mTP	CS pos: 26-27. PRN-AV. Pr: 0.3096	NA
RCC100	220 µM of Nitrate	Pca_2p09940	6883.78	-3.75646	3.45511e-39	downregulated	No				P|IPR034085;IPR011989;IPR016024	TOG domain;Armadillo-like helical;Armadillo-type fold	2.7E-10;2.8E-82;8.64E-33				P|2DZT5	NA|WD40 repeats	1.74e-29	P|Extracellular		S=0.548	P|SP	CS pos: 24-25. ANP-KN. Pr: 0.3293	NA
RCC100	220 µM of Nitrate	Pca_2p09950	13300.6	-3.04601	2.38505e-09	downregulated	No				P|IPR002474;IPR006275;IPR011761;IPR036897;IPR029062;IPR011607;IPR006274;IPR016185;IPR036480;IPR013815;IPR005480;IPR036914;IPR005479;IPR005483;IPR035686;IPR017926	Carbamoyl-phosphate synthase small subunit, N-terminal domain;Carbamoyl-phosphate synthase, large subunit;ATP-grasp fold;Carbamoyl-phosphate synthetase, large subunit oligomerisation domain superfamily;Class I glutamine amidotransferase-like;Methylglyoxal synthase-like domain;Carbamoyl-phosphate synthase, small subunit;Pre-ATP-grasp domain superfamily;Carbamoyl-phosphate synthase small subunit, N…	1.7E-70;0.0;42.120979;6.4E-38;2.99E-48;17.097603;39.217991;8.92E-38;8.5E-54;3.0E-92;3.5E-34;7.8E-24;-;4.4E-65;1.48959E-92;2.6E-39	P|PF02142;PF02787;PF02786;PF00117;PF00988	MGS-like domain;Carbamoyl-phosphate synthetase large chain, oligomerisation domain;Carbamoyl-phosphate synthase L chain, ATP binding domain;Glutamine amidotransferase class-I;Carbamoyl-phosphate synthase small chain, CPSase domain	5.3E-13;6.3E-17;3.6E-78;2.6E-39;8.4E-47	P|KOG3765	NA|protein O-linked glycosylation	2.88e-16	P|Cytoplasm		S=0.342			NA
RCC100	220 µM of Nitrate	Pca_2p10000	839.085	-3.91684	1.42335e-127	downregulated	No												NA	P|Cytoplasm|Nucleus	Nuclear localization signal	S=0.452;0.241			0.368562
RCC100	220 µM of Nitrate	Pca_2p10080	32577.4	-3.19217	6.16398e-87	downregulated	No	P|K01251-EC:3.13.2.1	adenosylhomocysteinase	3.7e-225	P|IPR000043;IPR020082;IPR036291;IPR015878;IPR042172	Adenosylhomocysteinase-like;S-adenosyl-L-homocysteine hydrolase, conserved site;NAD(P)-binding domain superfamily;S-adenosyl-L-homocysteine hydrolase, NAD binding domain;Adenosylhomocysteinase-like superfamily	0.0;-;2.48E-70;3.3E-92;2.5E-238	P|PF05221;PF00670	S-adenosyl-L-homocysteine hydrolase;S-adenosyl-L-homocysteine hydrolase, NAD binding domain	3.1E-142;1.2E-74	P|COG0205	pfk|6-phosphofructokinase activity	6.56e-204	P|Extracellular	Signal peptide	S=0.311	P|SP	CS pos: 21-22. RVA-EV. Pr: 0.2519	0.368562
RCC100	220 µM of Nitrate	Pca_2p10120	5637.56	-2.86188	1.09915e-86	downregulated	No	P|K00939-EC:2.7.4.3	adenylate kinase	3.3e-69	P|IPR007862;IPR006259;IPR027417;IPR000850;IPR033690	Adenylate kinase, active site lid domain;Adenylate kinase subfamily;P-loop containing nucleoside triphosphate hydrolase;Adenylate kinase/UMP-CMP kinase;Adenylate kinase, conserved site	8.9E-13;6.7E-71;7.1E-77;6.76991E-93;-	P|PF05191;PF00406	Adenylate kinase, active site lid;Adenylate kinase	8.9E-13;2.7E-53	P|2E43F	NA|Chaperonin 10 Kd subunit	5.27e-27	P|Plastid		S=0.555	5|cTP	CS pos: 83-84. RCM-GG. Pr: 0.3197	NA
RCC100	220 µM of Nitrate	Pca_2p10420	21121.4	-2.28212	8.07166e-35	downregulated	No	P|K03254	translation initiation factor 3 subunit A	1.1e-239	P|IPR027512;IPR000717	Eukaryotic translation initiation factor 3 subunit A;Proteasome component (PCI) domain	3.3E-245;14.921768				1|COG0019	NA|putrescine biosynthetic process from ornithine	2.65e-219	P|Extracellular		S=0.37			NA
RCC100	220 µM of Nitrate	Pca_2p10590	188.06	-2.10142	3.58293e-08	downregulated	No												NA	P|Cell membrane		S=0.646			NA
RCC100	220 µM of Nitrate	Pca_2p10600	56758.3	-3.34169	1.30095e-56	downregulated	No	P|K02355	elongation factor G	0	P|IPR005517;IPR031157;IPR035649;IPR000640;IPR000795;IPR035647;IPR009000;IPR014721;IPR004540;IPR020568;IPR041095;IPR009022;IPR027417;IPR005225;IPR004161	Translation elongation factor EFG/EF2, domain IV;Tr-type G domain, conserved site;EFG, domain V;Elongation factor EFG, domain V-like;Translational (tr)-type GTP-binding domain;EF-G domain III/V-like;Translation protein, beta-barrel domain superfamily;Ribosomal protein S5 domain 2-type fold, subgroup;Translation elongation factor EFG/EF2;Ribosomal protein S5 domain 2-type fold;Elongation Factor G,…	8.83003E-62;-;2.2574E-32;5.8E-26;1.4E-67;2.45E-24;3.09E-36;1.1E-80;0.0;5.56E-37;3.3E-33;7.59339E-43;1.6E-116;5.3E-30;7.1E-16	P|PF00679;PF00009;PF14492;PF03764;PF03144	Elongation factor G C-terminus;Elongation factor Tu GTP binding domain;Elongation Factor G, domain III;Elongation factor G, domain IV;Elongation factor Tu domain 2	5.8E-26;1.4E-67;3.3E-33;1.6E-41;7.1E-16	P|COG5272	UBB|cellular macromolecule catabolic process	9.59e-45	P|Cytoplasm|Extracellular	Nuclear localization signal	S=0.398;0.25			NA
RCC100	220 µM of Nitrate	Pca_2p11770	19207	-3.92522	8.53697e-157	downregulated	No	4|K02955	small subunit ribosomal protein S14e	1.1e-92	4|IPR001971;IPR036967;IPR018102	Ribosomal protein S11;Ribosomal protein S11 superfamily;Ribosomal S11, conserved site	7.5E-46;6.2E-64;-	4|PF00411	Ribosomal protein S11	7.5e-46	P|COG0459	TCP1|translocation of peptides or proteins into other organism involved in symbiotic interaction	0	P|Cytoplasm	Nuclear export signal	S=0.368			NA
RCC100	220 µM of Nitrate	Pca_2p11890	5384.24	-2.42203	1.67522e-20	downregulated	No	P|K18218	tetracycline resistance efflux pump	4.8e-102	P|IPR018461	Na+/H+ antiporter, NhaC-like, C-terminal	3.5e-40	P|PF03553	Na+/H+ antiporter family	3.5e-40			NA	P|Cytoplasm	Nuclear localization signal	S=0.267			0.113341
RCC100	220 µM of Nitrate	Pca_2p12030	16071.9	-2.64082	2.55962e-53	downregulated	No	P|K01958-EC:6.4.1.1	pyruvate carboxylase	0	P|IPR011053;IPR005479;IPR005482;IPR011764;IPR005481;IPR001882;IPR011761;IPR011054;IPR005930;IPR013785;IPR000891;IPR000089;IPR003379;IPR016185	Single hybrid motif;Carbamoyl-phosphate synthetase large subunit-like, ATP-binding domain;Biotin carboxylase, C-terminal;Biotin carboxylation domain;Biotin carboxylase-like, N-terminal domain;Biotin-binding site;ATP-grasp fold;Rudiment single hybrid motif;Pyruvate carboxylase;Aldolase-type TIM barrel;Pyruvate carboxyltransferase;Biotin/lipoyl attachment;Carboxylase, conserved domain;Pre-ATP-grasp…	1.1E-19;7.9E-73;5.7E-33;45.819351;1.3E-33;-;46.575378;4.87E-37;0.0;5.1E-194;36.160637;6.8E-16;1.4E-61;5.97E-36	P|PF02786;PF02785;PF00289;PF00364;PF02436;PF00682	Carbamoyl-phosphate synthase L chain, ATP binding domain;Biotin carboxylase C-terminal domain;Biotin carboxylase, N-terminal domain;Biotin-requiring enzyme;Conserved carboxylase domain;HMGL-like	7.9E-73;5.7E-33;1.3E-33;6.8E-16;1.4E-61;9.2E-25	P|2DVK1	NA|-	8.7e-09	P|Extracellular|Golgi apparatus	Signal peptide	S=0.196;0.349	P|SP	CS pos: 23-24. TKQ-QH. Pr: 0.3438	0.113341
RCC100	220 µM of Nitrate	Pca_2p12130	12009.6	-2.02182	2.85755e-48	downregulated	No				P|IPR011990;IPR026634;IPR027417	Tetratricopeptide-like helical domain superfamily;Protein-tyrosine sulfotransferase-like;P-loop containing nucleoside triphosphate hydrolase	1.2E-7;3.4E-16;6.83E-25	P|PF13469	Sulfotransferase family	1.6e-19			NA	P|Extracellular	Signal peptide	S=0.343	P|SP	CS pos: 20-21. VGA-QD. Pr: 0.4176	NA
RCC100	220 µM of Nitrate	Pca_2p12430	4634.68	-3.19871	1.42833e-12	downregulated	No				P|IPR036249	Thioredoxin-like superfamily	1.03e-05				4|COG0093	RPL23|large ribosomal subunit rRNA binding	9.14e-85	P|Nucleus		S=0.674			0.538086
RCC100	220 µM of Nitrate	Pca_2p12710	17049.6	-2.44277	2.77734e-38	downregulated	No				P|IPR018108;IPR023395	Mitochondrial substrate/solute carrier;Mitochondrial carrier domain superfamily	5.9E-16;1.96E-65	P|PF00153	Mitochondrial carrier protein	5.9e-16	P|KOG1776	DOT1|Histone methyltransferase that specifically methylates histone H3 to form H3K79me. This methylation is required for telomere silencing and for the pachytene checkpoint during the meiotic cell cycle by allowing the recruitment of RAD9 to double strand breaks. Nucleosomes are preferred as substrate compared to free histones	1.51e-82	P|Extracellular	Signal peptide	S=0.526	P|mTP	CS pos: 36-37. RAA-FH. Pr: 0.3093	0.538086
RCC100	220 µM of Nitrate	Pca_2p13470	2949.14	-2.22401	3.79256e-24	downregulated	No	1|K14849	ribosomal RNA-processing protein 1	1.2e-38	P|IPR010301	Ribosomal RNA processing protein 1	3e-37	P|PF05997	Nucleolar protein,Nop52	3e-37	P|2CYFP	NA|Cupin superfamily protein	3.91e-14	P|Cytoplasm	Nuclear localization signal	S=0.299			0.56415
RCC100	220 µM of Nitrate	Pca_2p13480	2613.66	-3.04194	4.57762e-63	downregulated	No												NA	P|Nucleus		S=0.372			0.56415
RCC100	220 µM of Nitrate	Pca_2p13560	3930.09	-2.93106	3.91399e-63	downregulated	No	2|K15029	translation initiation factor 3 subunit L	6.8e-126	P|IPR019382	Translation initiation factor 3 complex subunit L	21.0011	P|PF10255	RNA polymerase I-associated factor PAF67	8.2e-99			NA	P|Extracellular|Plastid	Signal peptide	S=0.235;0.332	1|mTP	CS pos: 80-81. LCL-AA. Pr: 0.1606	0.465347
RCC100	220 µM of Nitrate	Pca_2p13970	4085.09	-4.96166	4.95031e-224	downregulated	No	3|K00602-EC:2.1.2.3 3.5.4.10	phosphoribosylaminoimidazolecarboxamide formyltransferase / IMP cyclohydrolase	1.3e-200	P|IPR002695;IPR011607;IPR036914;IPR024050;IPR024051;IPR016193	Bifunctional purine biosynthesis protein PurH-like;Methylglyoxal synthase-like domain;Methylglyoxal synthase-like domain superfamily;AICAR transformylase, insert domain superfamily;AICAR transformylase, duplicated domain superfamily;Cytidine deaminase-like	4.5E-82;1.5E-47;1.42E-61;7.0E-71;7.0E-71;3.31E-111	P|PF01808;PF02142	AICARFT/IMPCHase bienzyme;MGS-like domain	4.5E-82;2.2E-23	P|KOG0313	WDR12|Required for maturation of ribosomal RNAs and formation of the large ribosomal subunit	3.91e-24	P|Nucleus	Nuclear localization signal	S=0.282			NA
RCC100	220 µM of Nitrate	Pca_2p14690	13051.1	-2.57251	3.91529e-51	downregulated	No										P|COG0217	NA|regulation of translation	1.21e-106	P|Plastid		S=0.387	1|SP	CS pos: 24-25. SSA-XT. Pr: 0.6224	NA
RCC100	220 µM of Nitrate	Pca_2p14870	2596.91	-2.30843	3.76226e-52	downregulated	No				P|IPR008811;IPR017853;IPR013785	Glycosyl hydrolases 36;Glycoside hydrolase superfamily;Aldolase-type TIM barrel	1.6E-153;1.98E-33;3.0E-5	P|PF05691	Raffinose synthase or seed imbibition protein Sip1	4.6e-126	4|COG1727	RPL18|ribosomal protein	1.06e-114	P|Extracellular		S=0.619			NA
RCC100	220 µM of Nitrate	Pca_2p15150	20065.6	-3.26562	1.66523e-118	downregulated	No	1|K02879	large subunit ribosomal protein L17	2.3e-59	P|IPR036373;IPR000456	Ribosomal protein L17 superfamily;Ribosomal protein L17	9.2E-46;1.3E-48	P|PF01196	Ribosomal protein L17	1.8e-36	4|2CDPH	NA|Chlorophyll A-B binding protein	9.85e-118	P|Extracellular	Signal peptide	S=0.275	4|cTP	CS pos: 26-27. VKG-DI. Pr: 0.1123	NA
RCC100	220 µM of Nitrate	Pca_2p15370	1756.68	-2.18831	1.38794e-22	downregulated	No	P|K06961	ribosomal RNA assembly protein	1.6e-158	P|IPR036612;IPR024166;IPR041174	K Homology domain, type 1 superfamily;Ribosomal RNA assembly KRR1;Krr1, KH1 domain	6.0E-49;3.6E-152;3.3E-29	P|PF17903	Krr1 KH1 domain	3.3e-29	P|COG4886	NA|Mycoplasma protein of unknown function, DUF285	1.35e-06	P|Extracellular	Signal peptide	S=0.29	P|mTP	CS pos: 50-51. AAF-SE. Pr: 0.3557	0.139133
RCC100	220 µM of Nitrate	Pca_2p15380	21793.3	-4.39055	7.2452e-248	downregulated	No	4|K02993	small subunit ribosomal protein S7e	2.2e-88	4|IPR000554	Ribosomal protein S7e	4.2e-78	4|PF01251	Ribosomal protein S7e	4.2e-78	P|2CYFP	NA|Cupin superfamily protein	1.11e-07	P|Cytoplasm	Nuclear localization signal	S=0.389	P|cTP	CS pos: 34-35. ACQ-AQ. Pr: 0.2269	0.385428
RCC100	220 µM of Nitrate	Pca_2p16080	13780.6	-2.90818	2.20934e-77	downregulated	No	3|K02977	ubiquitin-small subunit ribosomal protein S27Ae	4.4e-87	P|IPR019954;IPR002906;IPR038582;IPR019956;IPR029071;IPR000626;IPR011332	Ubiquitin conserved site;Ribosomal protein S27a;S27a-like superfamily;Ubiquitin domain;Ubiquitin-like domain superfamily;Ubiquitin-like domain;Zinc-binding ribosomal protein	-;8.4E-17;6.9E-28;3.0E-38;3.17E-36;7.5E-36;1.46E-15	P|PF01599;PF00240	Ribosomal protein S27a;Ubiquitin family	1.9E-17;1.1E-33	P|COG5272	NA|AN1-like Zinc finger	5.85e-29	P|Cytoplasm	Nuclear localization signal	S=0.465			NA
RCC100	220 µM of Nitrate	Pca_2p16490	2169.27	-2.24405	4.67639e-41	downregulated	No										P|28Q14	NA|-	2.65e-21	P|Extracellular	Signal peptide	S=0.315			NA
RCC100	220 µM of Nitrate	Pca_2p16850	2813.68	-2.36192	1.54292e-37	downregulated	No										P|COG1052	gyaR|D-isomer specific 2-hydroxyacid dehydrogenase	7.45e-91	P|Mitochondrion		S=0.566	P|mTP	CS pos: 33-34. RTM-AT. Pr: 0.1709	NA
RCC100	220 µM of Nitrate	Pca_2p16900	12291.9	-3.03765	2.01355e-64	downregulated	No	P|K02964	small subunit ribosomal protein S18e	1.4e-91	P|IPR001892;IPR018269;IPR010979;IPR027437	Ribosomal protein S13;Ribosomal protein S13, conserved site;Ribosomal protein S13-like, H2TH;30s ribosomal protein S13, C-terminal	20.809658;-;8.41E-33;6.4E-23	P|PF00416	Ribosomal protein S13/S18	6.3e-51	P|KOG1441	SLC35E3|carbohydrate transport	6.22e-175	P|Plastid		S=0.404	5|mTP	CS pos: 35-36. NEY-SS. Pr: 0.5146	NA
RCC100	220 µM of Nitrate	Pca_2p16990	26876.8	-3.58756	5.20666e-203	downregulated	No	3|K02937	large subunit ribosomal protein L7e	9.5e-119	P|IPR016082;IPR005998;IPR036919;IPR012988;IPR039699;IPR035808;IPR018038	Ribosomal protein L30, ferredoxin-like fold domain;Ribosomal protein L7, eukaryotic;Ribosomal protein L30, ferredoxin-like fold domain superfamily;Ribosomal protein L30, N-terminal;Ribosomal protein L7/L30;Ribosomal protein L7, eukaryotic/archaeal;Ribosomal protein L30, conserved site	5.2E-21;1.9E-96;2.7E-30;8.7E-24;9.2E-100;1.03641E-71;-	P|PF00327;PF08079	Ribosomal protein L30p/L7e;Ribosomal L30 N-terminal domain	5.2E-21;8.7E-24	P|COG0439	ACC1|acetyl-CoA carboxylase	0	P|Plastid		S=0.487	P|cTP	CS pos: 48-49. LKA-AV. Pr: 0.5222	NA
RCC100	220 µM of Nitrate	Pca_2p17530	479.243	-2.36722	3.18547e-32	downregulated	No				2|IPR017956	AT hook, DNA-binding motif	7.9e-05				P|COG2230	NA|lipid biosynthetic process	1.08e-161	P|Endoplasmic reticulum	Transmembrane domain	S=0.412			0.141984
RCC100	220 µM of Nitrate	Pca_2p17540	217.494	-2.05751	1.41246e-14	downregulated	No										P|COG0498	THR4|2-oxobutyrate metabolic process	1.17e-232	P|Nucleus	Nuclear localization signal	S=0.514			0.141984
RCC100	220 µM of Nitrate	Pca_2p17970	12505.4	-5.00516	1.92865e-278	downregulated	No				P|IPR000089;IPR036625;IPR023213;IPR004167;IPR003016;IPR011053;IPR045257;IPR001078	Biotin/lipoyl attachment;E3-binding domain superfamily;Chloramphenicol acetyltransferase-like domain superfamily;Peripheral subunit-binding domain;2-oxo acid dehydrogenase, lipoyl-binding site;Single hybrid motif;Dihydrolipoamide acetyltransferase/Pyruvate dehydrogenase protein X component;2-oxoacid dehydrogenase acyltransferase, catalytic domain	25.747913;5.9E-14;1.1E-66;18.068928;-;6.94E-24;1.8E-155;2.4E-61	P|PF00364;PF02817;PF00198	Biotin-requiring enzyme;e3 binding domain;2-oxoacid dehydrogenases acyltransferase (catalytic domain)	1.7E-20;1.6E-12;2.4E-61			NA	P|Cytoplasm		S=0.345			NA
RCC100	220 µM of Nitrate	Pca_2p17980	454.959	-2.28288	5.17076e-24	downregulated	No										P|COG5256	TEF1|translation elongation factor activity	0	P|Cytoplasm	Nuclear localization signal	S=0.27			0.099339
RCC100	220 µM of Nitrate	Pca_2p18460	19376.7	-2.93611	9.85376e-91	downregulated	No	3|K02372-EC:4.2.1.59	3-hydroxyacyl-[acyl-carrier-protein] dehydratase	3.2e-65	P|IPR010084;IPR013114;IPR029069	Beta-hydroxyacyl-(acyl-carrier-protein) dehydratase FabZ;Beta-hydroxydecanoyl thiol ester dehydrase, FabA/FabZ;HotDog domain superfamily	2.0E-50;1.1E-31;1.21E-45	P|PF07977	FabA-like domain	1.1e-31	P|COG0198	RPL26|regulation of translation involved in cellular response to UV	5.81e-74	P|Cytoplasm|Nucleus	Nuclear localization signal	S=0.464;0.465			NA
RCC100	220 µM of Nitrate	Pca_2p18700	5158.11	-2.04259	2.04677e-47	downregulated	No	1|K20003-EC:2.3.1.225	palmitoyltransferase ZDHHC4	2.8e-82	P|IPR001594	Palmitoyltransferase, DHHC domain	2.5e-29	P|PF01529	DHHC palmitoyltransferase	2.5e-29			NA	P|Endoplasmic reticulum	Signal peptide	S=0.304			NA
RCC100	220 µM of Nitrate	Pca_2p18730	12051.9	-5.56769	4.38434e-256	downregulated	No	P|K17681	ATPase family AAA domain-containing protein 3A/B	1.6e-190	P|IPR027417;IPR003593;IPR021911;IPR003959	P-loop containing nucleoside triphosphate hydrolase;AAA+ ATPase domain;ATPase family AAA domain-containing protein 3, N-terminal;ATPase, AAA-type, core	4.6E-30;5.8E-11;3.1E-70;3.2E-19	P|PF12037;PF00004	ATPase family AAA domain-containing protein 3, N-terminal;ATPase family associated with various cellular activities (AAA)	3.1E-70;3.2E-19	P|COG5021	NA|ubiquitin-protein transferase activity	1.08e-33	P|Cytoplasm|Nucleus	Nuclear localization signal	S=0.492;0.415			0.309279
RCC100	220 µM of Nitrate	Pca_2p18790	28915.7	-2.8661	2.49855e-121	downregulated	No	4|K02889	large subunit ribosomal protein L21e	8e-66	4|IPR036948;IPR018259;IPR008991;IPR001147	Ribosomal protein L21 superfamily;Ribosomal protein L21e, conserved site;Translation protein SH3-like domain superfamily;Ribosomal protein L21e	2.9E-39;-;2.29E-32;2.4E-42	4|PF01157	Ribosomal protein L21e	2.4e-42			NA	P|Nucleus	Nuclear localization signal	S=0.197			0.309279
RCC100	220 µM of Nitrate	Pca_2p20160	3547.19	-2.60671	5.17136e-18	downregulated	No				P|IPR011989;IPR016024;IPR041653;IPR040122	Armadillo-like helical;Armadillo-type fold;Importin repeat 4;Importin beta family	2.0E-138;1.87E-65;3.4E-8;4.5E-54	P|PF18808	Importin repeat	3.4e-08	P|COG2075	RPL24|assembly of large subunit precursor of preribosome	1.26e-62	P|Cytoplasm|Nucleus	Nuclear localization signal	S=0.272;0.488			0.043241
RCC100	220 µM of Nitrate	Pca_2p20750	2734.53	-2.26611	4.03832e-27	downregulated	No	3|K01760-EC:4.4.1.13	cysteine-S-conjugate beta-lyase	2e-160	P|IPR000277;IPR015421;IPR015422;IPR006238;IPR015424	Cys/Met metabolism, pyridoxal phosphate-dependent enzyme;Pyridoxal phosphate-dependent transferase, major domain;Pyridoxal phosphate-dependent transferase, small domain;Cystathionine beta-lyase, eukaryotic;Pyridoxal phosphate-dependent transferase	3.92178E-152;9.1E-83;3.7E-41;1.6E-149;1.36E-100	P|PF01053	Cys/Met metabolism PLP-dependent enzyme	2.7e-126			NA	P|Cytoplasm|Nucleus	Nuclear localization signal	S=0.512;0.337	6|cTP	CS pos: 99-100. VSA-NS. Pr: 0.1358	0.043241
RCC100	220 µM of Nitrate	Pca_2p21230	64.9996	-2.62293	1.2719e-13	downregulated	No				P|IPR000014;IPR035965	PAS domain;PAS domain superfamily	4.5E-7;7.8E-9	P|PF13426	PAS domain	4.5e-07	P|COG5192	BMS1|U3 snoRNA binding	0	P|Nucleus	Nuclear localization signal	S=0.197			0.043241
RCC100	220 µM of Nitrate	Pca_2p21250	4044	-2.46042	1.4485e-23	downregulated	No				P|IPR006447;IPR001005;IPR017930;IPR017884;IPR009057	Myb domain, plants;SANT/Myb domain;Myb domain;SANT domain;Homeobox-like domain superfamily	2.4E-13;2.9E-12;18.501255;14.414868;2.47E-15	P|PF00249	Myb-like DNA-binding domain	6.4e-14	P|2CDPH	NA|Chlorophyll A-B binding protein	3.16e-119	P|Extracellular		S=0.439	1|luTP	CS pos luTP: 112-113. QQA-AS. Pr: 0.3552; CS pos cTP: 38-39. Pr: 0.3100	0.446761
RCC100	220 µM of Nitrate	Pca_2p21700	13900.8	-3.59801	4.5381e-122	downregulated	No	6|K02915	large subunit ribosomal protein L34e	4e-49	6|IPR008195	Ribosomal protein L34Ae	1.9e-35	6|PF01199	Ribosomal protein L34e	1.9e-35	P|COG0730	NA|membrane transporter protein	1.1e-17	P|Endoplasmic reticulum	Transmembrane domain	S=0.598			NA
RCC100	220 µM of Nitrate	Pca_2p21710	4212.09	-2.62965	2.86567e-35	downregulated	No	1|K00231-EC:1.3.3.4 1.3.3.15	protoporphyrinogen/coproporphyrinogen III oxidase	7.7e-111	P|IPR036188;IPR004572;IPR002937	FAD/NAD(P)-binding domain superfamily;Protoporphyrinogen oxidase;Amine oxidase	5.61E-36;2.3E-79;1.1E-48	P|PF01593	Flavin containing amine oxidoreductase	1.1e-48	P|COG1041	NA|tRNA binding	1.32e-30	P|Extracellular	Signal peptide	S=0.105	P|mTP	CS pos: 27-28. ASL-SK. Pr: 0.1630	NA
RCC100	220 µM of Nitrate	Pca_2p21730	1276.37	-2.12377	8.72775e-39	downregulated	No				P|IPR012677;IPR014886;IPR035979	Nucleotide-binding alpha-beta plait domain superfamily;La protein, xRRM domain;RNA-binding domain superfamily	3.2E-9;14.442737;3.76E-5	P|PF08777;PF11523	RNA binding motif;Protein of unknown function (DUF3223)	3.4E-7;2.6E-10	P|2BM0H	NA|Glutathione S-transferase, N-terminal domain	1.8e-57	P|Plastid		S=0.579	P|cTP	CS pos: 45-46. VRG-GA. Pr: 0.3631	NA
RCC100	220 µM of Nitrate	Pca_2p23460	2357.81	-2.20093	1.84693e-05	downregulated	No	P|K21626	cyclin-D1-binding protein 1	3.4e-23	P|IPR026907	Cyclin-D1-binding protein 1	1e-16	P|PF13324	Grap2 and cyclin-D-interacting	5.2e-21	P|KOG1213	RAD21L1|sister chromatid cohesion	4.32e-09	P|Nucleus	Nuclear localization signal	S=0.312			0.011605
RCC100	220 µM of Nitrate	Pca_2p24180	20930	-3.6244	1.29423e-165	downregulated	No	2|K02989	small subunit ribosomal protein S5e	2e-117	P|IPR000235;IPR036823;IPR005716;IPR023798;IPR020606	Ribosomal protein S5/S7;Ribosomal protein S7 domain superfamily;Ribosomal protein S5/S7, eukaryotic/archaeal;Ribosomal protein S7 domain;Ribosomal protein S7, conserved site	9.9E-91;1.1E-62;4.2E-86;1.4E-33;-	P|PF00177	Ribosomal protein S7p/S5e	1.4e-33	4|COG0094	RPL11|rRNA binding	3.73e-109	P|Extracellular		S=0.489			NA
RCC100	220 µM of Nitrate	Pca_2p24950	8429.31	-2.24724	1.75637e-29	downregulated	No				P|IPR038716;IPR044076	Ribosomal protein P1/P2, N-terminal domain;Ribosomal protein P2	3.3E-13;1.9E-11	2|PF00428	60s Acidic ribosomal protein	7.9e-13	1|2B6VE	NA|-	3.26e-198	P|Golgi apparatus	Signal peptide	S=0.123	P|SP	CS pos: 35-36. TQT-HH. Pr: 0.3681	NA
RCC100	220 µM of Nitrate	Pca_2p25350	11860.3	-2.09302	5.63768e-79	downregulated	No				P|IPR036770;IPR002110	Ankyrin repeat-containing domain superfamily;Ankyrin repeat	4.4E-31;1.1E-11	3|PF12796	Ankyrin repeats (3 copies)	3.3e-13	P|COG0654	NA|FAD binding	8.31e-294	P|Plastid		S=0.222	1|luTP	CS pos luTP: 83-84. TNA-VA. Pr: 0.3337; CS pos cTP: 67-68. Pr: 0.2221	NA
RCC100	220 µM of Nitrate	Pca_2p27010	3823.44	-2.68064	9.86015e-52	downregulated	No										P|2E24C	NA|-	6.02e-08	P|Endoplasmic reticulum	Signal peptide|Transmembrane domain	S=0.444			0.512721
RCC100	220 µM of Nitrate	Pca_2p27550	20897	-3.59446	1.24034e-131	downregulated	No	5|K02949	small subunit ribosomal protein S11e	1.6e-49	4|IPR000266;IPR012340	Ribosomal protein S17/S11;Nucleic acid-binding, OB-fold	9.6E-14;2.57E-12	5|PF16205	Ribosomal_S17 N-terminal	2.5e-31			NA	P|Cytoplasm	Nuclear localization signal	S=0.253			0.512721
RCC100	220 µM of Nitrate	Pca_2p27720	5183.1	-2.24732	2.70769e-26	downregulated	No				P|IPR000571;IPR036855;IPR041367	Zinc finger, CCCH-type;Zinc finger, CCCH-type superfamily;E3 ligase, CCCH-type zinc finger	16.032452;1.96E-5;3.4E-6	P|PF18044	CCCH-type zinc finger	3.4e-06	P|COG0407	UROD3|uroporphyrinogen decarboxylase activity	2.57e-198	P|Plastid		S=0.444	P|mTP	CS pos: 17-18. AAL-ST. Pr: 0.1990	0.147946
RCC100	220 µM of Nitrate	Pca_2p28350	5999.39	-2.93561	1.37566e-73	downregulated	No				P|IPR013785;IPR011060	Aldolase-type TIM barrel;Ribulose-phosphate binding barrel	5.9E-19;7.89E-6				P|2DQI1	NA|Cyclic nucleotide-monophosphate binding domain	1.75e-06	P|Mitochondrion	Mitochondrial transit peptide	S=0.321	P|mTP	CS pos: 51-52. RRT-ST. Pr: 0.4330	0.147946
RCC100	220 µM of Nitrate	Pca_2p28860	11793.3	-3.09737	6.12549e-155	downregulated	No	3|K04078	chaperonin GroES	7.9e-49	P|IPR020818;IPR011032;IPR037124	GroES chaperonin family;GroES-like superfamily;GroES chaperonin superfamily	2.67983E-19;3.77E-18;2.6E-25	3|PF00166	Chaperonin 10 Kd subunit	1.4e-20	P|KOG0724	NA|SANT SWI3, ADA2, N-CoR and TFIIIB'' DNA-binding domains	3.47e-11	P|Nucleus	Nuclear localization signal	S=0.165	P|cTP	CS pos: 64-65. PLM-AP. Pr: 0.1714	NA
RCC100	220 µM of Nitrate	Pca_2p29250	12418.6	-5.39821	0	downregulated	No	4|K02969;K02946	small subunit ribosomal protein S20e;small subunit ribosomal protein S10	3.6e-68;5.6e-15	4|IPR036838;IPR005729;IPR027486;IPR001848	Ribosomal protein S10 domain superfamily;Ribosomal protein S10, eukaryotic/archaeal;Ribosomal protein S10 domain;Ribosomal protein S10	3.92E-31;4.0E-41;3.1E-39;1.8E-45	4|PF00338	Ribosomal protein S10p/S20e	3.1e-29	P|COG1025	NA|Middle or third domain of peptidase_M16	2.44e-121	P|Plastid		S=0.207	P|cTP	CS pos: 43-44. LTA-TT. Pr: 0.5340	NA
RCC100	220 µM of Nitrate	Pca_2p29460	1580.58	-3.38197	1.03989e-51	downregulated	No										P|2E524	NA|Chlorophyll A-B binding protein	1.23e-89	P|Plastid		S=0.523	P|cTP	CS pos: 28-29. QLA-AA. Pr: 0.1221	0.092689
RCC100	220 µM of Nitrate	Pca_2p29470	1545.25	-2.28672	2.45623e-05	downregulated	No										3|2E2JS	NA|DNA-binding domain in plant proteins such as APETALA2 and EREBPs	3.03e-09	P|Nucleus	Nuclear localization signal	S=0.054	6|mTP	CS pos: 38-39. RLL-GA. Pr: 0.3199	0.092689
RCC100	220 µM of Nitrate	Pca_2p29490	22487.4	-2.7815	9.0181e-38	downregulated	No	3|K02865	large subunit ribosomal protein L10Ae	1.1e-106	P|IPR028364;IPR002143;IPR016095;IPR023674	Ribosomal protein L1/ribosomal biogenesis protein;Ribosomal protein L1;Ribosomal protein L1, 3-layer alpha/beta-sandwich;Ribosomal protein L1-like	1.87105E-59;7.4E-49;1.5E-55;3.14E-62	P|PF00687	Ribosomal protein L1p/L10e family	6.4e-42	P|COG0334	NA|Glutamate/Leucine/Phenylalanine/Valine dehydrogenase	6.25e-179	P|Mitochondrion	Mitochondrial transit peptide	S=0.299	P|mTP	CS pos: 43-44. RRA-AS. Pr: 0.4647	0.473723
RCC100	220 µM of Nitrate	Pca_2p29550	8495.89	-2.64022	2.81002e-30	downregulated	No	1|K02929	large subunit ribosomal protein L44e	1.5e-59	P|IPR011332;IPR000552	Zinc-binding ribosomal protein;Ribosomal protein L44e	8.24E-33;4.3E-32	P|PF00935	Ribosomal protein L44	4.3e-32			NA	P|Extracellular		S=0.421	P|cTP	CS pos: 31-32. VSA-AA. Pr: 0.4427	0.473723
RCC100	220 µM of Nitrate	Pca_2p29590	494.928	-3.18881	6.73492e-56	downregulated	No				P|IPR036361;IPR003034;IPR009080	SAP domain superfamily;SAP domain;Aminoacyl-tRNA synthetase, class Ia, anticodon-binding	3.5E-10;1.3E-10;1.44E-5	P|PF02037	SAP domain	1.3e-10	3|COG2273	NA|Glycosyl hydrolases family 16	2.52e-63	P|Cytoplasm	Nuclear localization signal	S=0.268			NA
RCC100	220 µM of Nitrate	Pca_2p29950	6751.4	-2.05892	2.05596e-18	downregulated	No				P|IPR003767;IPR036111;IPR043143;IPR043144	Malate/L-lactate dehydrogenase-like;Malate/L-sulfolactate/L-lactate dehydrogenase-like superfamily;Malate/L-sulfolactate/L-lactate dehydrogenase-like, NADPH binding domain;Malate/L-sulfolactate/L-lactate dehydrogenase-like, alpha-helical domain	5.6E-69;4.84E-64;9.7E-63;9.7E-63	P|PF02615	Malate/L-lactate dehydrogenase	5.6e-69			NA	P|Extracellular|Plastid		S=0.356;0.325			0.467631
RCC100	220 µM of Nitrate	Pca_2p30060	2455.02	-2.33332	5.10952e-18	downregulated	No				6|IPR005031;IPR023393	Coenzyme Q-binding protein COQ10, START domain;START-like domain superfamily	3.2E-5;2.3E-11						NA	P|Extracellular	Signal peptide	S=0.0649999999999999	P|SP	CS pos: 20-21. VRA-DY. Pr: 0.9394	0.375839
RCC100	220 µM of Nitrate	Pca_2p30150	668.787	-3.10508	1.76676e-10	downregulated	No				P|IPR046341;IPR001214	SET domain superfamily;SET domain	1.96E-23;12.417493	P|PF00856	SET domain	1.4e-09	P|COG0033	NA|phosphoglucomutase activity	1.68e-294	P|Extracellular		S=0.493	2|luTP	CS pos luTP: 87-88. RVA-LN. Pr: 0.3332; CS pos cTP: 81-82. Pr: 0.1538	0.418272
RCC100	220 µM of Nitrate	Pca_2p30640	11655.5	-3.17306	2.03042e-73	downregulated	No	2|K03545	trigger factor	1.1e-66	P|IPR005215;IPR008881;IPR037041;IPR008880;IPR036611;IPR046357;IPR027304;IPR001179	Trigger factor;Trigger factor, ribosome-binding, bacterial;Trigger factor, C-terminal domain superfamily;Trigger factor, C-terminal;Trigger factor ribosome-binding domain superfamily;Peptidyl-prolyl cis-trans isomerase domain superfamily;Trigger factor/SurA domain superfamily;FKBP-type peptidyl-prolyl cis-trans isomerase domain	1.6E-60;9.7E-14;1.5E-38;2.7E-12;5.89E-11;1.5E-38;3.66E-17;2.8E-4	P|PF05697;PF05698	Bacterial trigger factor protein (TF);Bacterial trigger factor protein (TF) C-terminus	9.7E-14;2.7E-12	P|KOG1021	NA|macromolecule glycosylation	2.54e-164	P|Extracellular	Signal peptide	S=0.231	P|mTP	CS pos: 32-33. SHF-EG. Pr: 0.2530	NA
RCC100	220 µM of Nitrate	Pca_2p30730	8825.21	-2.50944	2.31708e-79	downregulated	No	P|K03428-EC:2.1.1.11	magnesium-protoporphyrin O-methyltransferase	4.3e-86	P|IPR010251;IPR029063;IPR007848;IPR010940	Magnesium-protoporphyrin IX methyltransferase;S-adenosyl-L-methionine-dependent methyltransferase superfamily;Methyltransferase small domain;Magnesium-protoporphyrin IX methyltransferase, C-terminal	84.496948;1.3E-55;5.3E-6;6.6E-32	P|PF05175;PF07109	Methyltransferase small domain;Magnesium-protoporphyrin IX methyltransferase C-terminus	5.3E-6;6.6E-32	2|COG0036	NA|ribulose-phosphate 3-epimerase activity	3.13e-77	P|Plastid		S=0.192	P|cTP	CS pos: 31-32. ARA-SV. Pr: 0.3448	0.066716
RCC100	220 µM of Nitrate	Pca_2p31250	1159.13	-3.01822	1.06715e-25	downregulated	No	P|K04079	molecular chaperone HtpG	1.2e-206	P|IPR001404;IPR037196;IPR020568;IPR036890;IPR019805;IPR020575	Heat shock protein Hsp90 family;HSP90, C-terminal domain;Ribosomal protein S5 domain 2-type fold;Histidine kinase/HSP90-like ATPase superfamily;Heat shock protein Hsp90, conserved site;Heat shock protein Hsp90, N-terminal	3.9E-150;2.4E-32;4.55E-79;2.23E-58;-;6.4E-62	P|PF00183;PF13589	Hsp90 protein;Histidine kinase-, DNA gyrase B-, and HSP90-like ATPase	3.9E-150;4.2E-11			NA	P|Cytoplasm		S=0.256			0.066716
RCC100	220 µM of Nitrate	Pca_2p31500	11046.3	-2.31969	2.1847e-70	downregulated	No	P|K00218-EC:1.3.1.33	protochlorophyllide reductase	1.8e-142	P|IPR005979;IPR036291;IPR002347	Light-dependent protochlorophyllide reductase;NAD(P)-binding domain superfamily;Short-chain dehydrogenase/reductase SDR	3.1E-125;7.22E-37;2.1E-7	P|PF00106	short chain dehydrogenase	2.5e-19	P|COG0244	MRTO4|pseudouridine 5'-phosphatase activity	2.37e-42	P|Nucleus	Nuclear localization signal	S=0.39			0.359122
RCC100	220 µM of Nitrate	Pca_2p31690	8660.23	-2.67138	3.98588e-71	downregulated	No				P|IPR011990;IPR002893	Tetratricopeptide-like helical domain superfamily;Zinc finger, MYND-type	1.7E-6;10.556973	P|PF01753	MYND finger	5.1e-08			NA	P|Extracellular	Signal peptide	S=0.399	P|mTP	CS pos: 23-24. LRG-LR. Pr: 0.1765	NA
RCC100	220 µM of Nitrate	Pca_2p31740	1622.29	-3.14104	5.47e-101	downregulated	No				P|IPR036396;IPR017972	Cytochrome P450 superfamily;Cytochrome P450, conserved site	4.98E-12;-				P|COG1189	NA|S4 RNA-binding domain	1.81e-54	P|Plastid		S=0.366	1|SP	CS pos: 24-25. SLA-RQ. Pr: 0.8329	NA
RCC100	220 µM of Nitrate	Pca_2p32300	6233.9	-2.17735	5.71512e-28	downregulated	No												NA	P|Nucleus	Nuclear localization signal	S=0.121			0.014549
RCC100	220 µM of Nitrate	Pca_2p32350	4711.05	-2.42473	2.31154e-85	downregulated	No	P|K01803-EC:5.3.1.1;K06995	triosephosphate isomerase (TIM);uncharacterized protein	1.7e-87;1.5e-15	P|IPR000652;IPR008579;IPR020861;IPR011051;IPR035990;IPR013785;IPR014710	Triosephosphate isomerase;(S)-ureidoglycine aminohydrolase, cupin domain;Triosephosphate isomerase, active site;RmlC-like cupin domain superfamily;Triosephosphate isomerase superfamily;Aldolase-type TIM barrel;RmlC-like jelly roll fold	5.4E-54;2.2E-9;-;6.98E-12;1.14E-69;1.7E-80;2.4E-16	P|PF05899;PF00121	EutQ-like cupin domain;Triosephosphate isomerase	2.2E-9;1.1E-65			NA	P|Extracellular	Signal peptide	S=0.0629999999999999	P|SP	CS pos: 21-22. ASA-QS. Pr: 0.4422	0.086966
RCC100	220 µM of Nitrate	Pca_2p32410	2240.79	-2.46757	5.2521e-30	downregulated	No										P|COG0591	NA|Belongs to the sodium solute symporter (SSF) (TC 2.A.21) family	2.48e-229	P|Cell membrane	Signal peptide|Transmembrane domain	S=0.385	1|mTP	CS pos: 31-32. RRR-AA. Pr: 0.3673	0.086966
RCC100	220 µM of Nitrate	Pca_2p32640	7377.69	-2.8469	9.97168e-36	downregulated	No				P|IPR004147;IPR022796;IPR011009	ABC1 atypical kinase-like domain;Chlorophyll A-B binding protein;Protein kinase-like domain superfamily	7.0E-50;8.7E-23;2.31E-18	P|PF03109;PF00504	ABC1 atypical kinase-like domain;Chlorophyll A-B binding protein	7.0E-50;8.7E-23	P|2CY3Y	NA|-	1.61e-46	P|Cytoplasm		S=0.387			0.029713
RCC100	220 µM of Nitrate	Pca_3p00080	11441.6	-2.25731	1.75257e-35	downregulated	No												NA	P|Plastid		S=0.308	P|SP	CS pos: 22-23. AVA-FT. Pr: 0.7290	0.029713
RCC100	220 µM of Nitrate	Pca_3p01170	17978.2	-4.0495	4.36624e-63	downregulated	No										P|COG5024	CCNJL|cell division	2.4e-07	P|Cytoplasm|Nucleus	Nuclear localization signal|Nuclear export signal	S=0.444;0.377			0.013849
RCC100	220 µM of Nitrate	Pca_3p01290	5649.31	-2.20315	4.48695e-05	downregulated	No				P|IPR007015	DNA polymerase V/Myb-binding protein 1A	2.1e-43	P|PF04931	DNA polymerase phi	4.6e-10			NA	P|Extracellular		S=0.373	P|SP	CS pos: 22-23. SRR-AA. Pr: 0.1792	NA
RCC100	220 µM of Nitrate	Pca_3p01320	5521.72	-2.78056	1.06092e-91	downregulated	No				P|IPR007271	Nucleotide-sugar transporter	7.4e-37	P|PF04142	Nucleotide-sugar transporter	7.4e-37	P|COG0469	NA|pyruvate kinase activity	4.31e-250	P|Cytoplasm	Nuclear localization signal	S=0.269			NA
RCC100	220 µM of Nitrate	Pca_3p01910	17326.8	-2.30449	1.12688e-59	downregulated	No	P|K18757	la-related protein 1	4.9e-32	P|IPR045180;IPR006630;IPR036388;IPR036390	La domain containing protein;La-type HTH domain;Winged helix-like DNA-binding domain superfamily;Winged helix DNA-binding domain superfamily	4.6E-21;2.7E-16;6.4E-20;5.08E-19	P|PF05383	La domain	2.7e-16			NA	P|Extracellular	Signal peptide	S=0.291	3|luTP	CS pos luTP: 76-77. VHA-LV. Pr: 0.1503; CS pos cTP: 54-55. Pr: 0.1363	NA
RCC100	220 µM of Nitrate	Pca_3p01930	845.86	-2.94956	4.75939e-63	downregulated	No				P|IPR029063;IPR020095;IPR006342;IPR020103	S-adenosyl-L-methionine-dependent methyltransferase superfamily;Pseudouridine synthase I, TruA, C-terminal;Methyltransferase FkbM;Pseudouridine synthase, catalytic domain superfamily	1.85E-20;9.5E-9;3.6E-15;5.04E-7	P|PF05050	Methyltransferase FkbM domain	3.2e-15	P|COG1717	RPL32|60s ribosomal protein	2.53e-83	P|Cytoplasm	Nuclear localization signal	S=0.423	6|SP	CS pos: 26-27. TMA-LR. Pr: 0.9211	0.169956
RCC100	220 µM of Nitrate	Pca_3p02000	963.68	-2.082	9.13887e-31	downregulated	No				P|IPR036812;IPR020471;IPR023210;IPR006311	NADP-dependent oxidoreductase domain superfamily;Aldo-keto reductase;NADP-dependent oxidoreductase domain;Twin-arginine translocation pathway, signal sequence	1.1E-48;1.7E-31;1.3E-18;7.842575	P|PF00248	Aldo/keto reductase family	1.3e-18			NA	P|Extracellular		S=0.47			NA
RCC100	220 µM of Nitrate	Pca_3p02760	14028.2	-2.92355	1.34097e-23	downregulated	No				P|IPR001344;IPR022796	Chlorophyll A-B binding protein, plant and chromista;Chlorophyll A-B binding protein	2.9E-24;1.7E-38	P|PF00504	Chlorophyll A-B binding protein	1.7e-38	P|COG0288	NA|carbonate dehydratase activity	3.02e-74	P|Plastid		S=0.295	P|SP	CS pos: 23-24. ALA-AD. Pr: 0.6387	NA
RCC100	220 µM of Nitrate	Pca_3p03110	1490.12	-2.25959	7.0634e-59	downregulated	No	3|K03004	DNA-directed RNA polymerase I subunit RPA43	7.8e-31	P|IPR036898;IPR045113;IPR041178	RNA polymerase Rpb7-like, N-terminal domain superfamily;RNA polymerase subunit Rpb7-like;RPA43, OB domain	1.4E-8;3.7E-18;7.3E-8	P|PF17875	RPA43 OB domain in RNA Pol I	7.3e-08			NA	P|Cytoplasm		S=0.334			0.00016
RCC100	220 µM of Nitrate	Pca_3p03280	1394.43	-2.48445	1.19896e-31	downregulated	No				P|IPR006311	Twin-arginine translocation pathway, signal sequence	8.0277				4|COG0051	NA|structural constituent of ribosome	1.17e-69	P|Cell membrane		S=0.309			0.471089
RCC100	220 µM of Nitrate	Pca_3p04330	692.916	-2.19453	3.05896e-06	downregulated	No	3|K06442-EC:2.1.1.226 2.1.1.227	23S rRNA (cytidine1920-2'-O)/16S rRNA (cytidine1409-2'-O)-methyltransferase	1e-88	P|IPR047048;IPR029063;IPR002877;IPR002942;IPR036986	16S/23S rRNA (cytidine-2'-O)-methyltransferase TlyA;S-adenosyl-L-methionine-dependent methyltransferase superfamily;Ribosomal RNA methyltransferase, FtsJ domain;RNA-binding S4 domain;RNA-binding S4 domain superfamily	2.9E-56;2.8E-55;2.7E-15;3.5E-10;4.6E-18	P|PF01728;PF01479	FtsJ-like methyltransferase;S4 domain	2.7E-15;3.5E-10	P|COG0234	NA|chaperone cofactor-dependent protein refolding	1.52e-70	P|Plastid		S=0.418	P|mTP	CS pos: 35-36. RLR-DA. Pr: 0.2686	0.471089
RCC100	220 µM of Nitrate	Pca_3p04600	873.07	-2.03072	5.40991e-16	downregulated	No	P|K01057-EC:3.1.1.31	6-phosphogluconolactonase	1.4e-39	P|IPR039104;IPR006148;IPR037171	6-Phosphogluconolactonase;Glucosamine/galactosamine-6-phosphate isomerase;NagB/RpiA transferase-like	1.8E-20;5.3E-26;2.99E-22	P|PF01182	Glucosamine-6-phosphate isomerases/6-phosphogluconolactonase	5.3e-26	P|COG0716	NA|Flavodoxin	1.28e-88	P|Plastid		S=0.276	1|SP	CS pos: 25-26. SEA-FT. Pr: 0.6927	0.008139
RCC100	220 µM of Nitrate	Pca_3p04670	1494.03	-2.69274	2.10062e-36	downregulated	No				P|IPR029063;IPR025714	S-adenosyl-L-methionine-dependent methyltransferase superfamily;Methyltransferase domain	4.3E-21;1.2E-7	P|PF13847	Methyltransferase domain	1.2e-07	P|COG0545	NA|peptidyl-prolyl cis-trans isomerase activity	1.01e-06	P|Cytoplasm		S=0.271			0.008139
RCC100	220 µM of Nitrate	Pca_3p04850	51843.3	-2.26564	3.54793e-38	downregulated	No	P|K03263	translation initiation factor 5A	5.5e-72	P|IPR001884;IPR014722;IPR008991;IPR020189;IPR012340;IPR019769	Translation elongation factor IF5A-like;Ribosomal protein L2, domain 2;Translation protein SH3-like domain superfamily;Translation elongation factor, IF5A C-terminal;Nucleic acid-binding, OB-fold;Translation elongation factor, IF5A, hypusine site	6.2E-61;1.4E-38;7.52E-25;2.1E-28;3.9E-25;-	P|PF01287	Eukaryotic elongation factor 5A hypusine, DNA-binding OB fold	1.2e-25	P|2D7XX	NA|Chalcone isomerase-like	1.68e-21	P|Extracellular	Signal peptide	S=0.035	3|SP	CS pos: 30-31. SLG-RD. Pr: 0.9617	NA
RCC100	220 µM of Nitrate	Pca_3p05180	5655.11	-2.74976	1.96619e-63	downregulated	No				P|IPR046341	SET domain superfamily	2.75e-12				P|COG4337	NA|photosynthesis	1.08e-54	P|Extracellular	Signal peptide	S=0.329			NA
RCC100	220 µM of Nitrate	Pca_3p05340	2822.25	-6.14584	1.94349e-206	downregulated	No				P|IPR015421;IPR004838;IPR015424;IPR004839	Pyridoxal phosphate-dependent transferase, major domain;Aminotransferases, class-I, pyridoxal-phosphate-binding site;Pyridoxal phosphate-dependent transferase;Aminotransferase, class I/classII	1.3E-108;-;3.71E-86;4.2E-49	P|PF00155	Aminotransferase class I and II	4.2e-49	P|KOG3486	RPS21|endonucleolytic cleavage to generate mature 3'-end of SSU-rRNA from (SSU-rRNA, 5.8S rRNA, LSU-rRNA)	2.25e-39	P|Cytoplasm	Nuclear localization signal	S=0.592			0.1554
RCC100	220 µM of Nitrate	Pca_3p05390	9804.46	-3.93841	4.95031e-224	downregulated	No				1|IPR044924;IPR023214	HAD-superfamily hydrolase, subfamily IA, REG-2-like, capping domain superfamily;HAD superfamily	6.6E-7;6.6E-7						NA	P|Nucleus		S=0.549			0.169257
RCC100	220 µM of Nitrate	Pca_3p05720	1403.99	-2.01261	7.22139e-41	downregulated	No				P|IPR011047;IPR015943	Quinoprotein alcohol dehydrogenase-like superfamily;WD40/YVTN repeat-like-containing domain superfamily	1.1E-11;3.1E-9						NA	P|Endoplasmic reticulum	Signal peptide	S=0.455	P|SP	CS pos: 19-20. AGA-AP. Pr: 0.2335	0.504651
RCC100	220 µM of Nitrate	Pca_3p05730	1691.09	-2.53166	3.59439e-69	downregulated	No										P|28NXC	NA|-	1.29e-82	P|Plastid		S=0.307			NA
RCC100	220 µM of Nitrate	Pca_3p05950	1494.68	-4.4721	1.24769e-175	downregulated	No				P|IPR007621	TPM domain	1.8e-06	P|PF04536	TPM domain	1.8e-06	P|2D0ID	NA|MYND finger	2.75e-26	P|Cytoplasm		S=0.378	1|cTP	CS pos: 72-73. ATC-AM. Pr: 0.3165	0.125113
RCC100	220 µM of Nitrate	Pca_3p06140	26613.1	-2.13457	8.03026e-33	downregulated	No	1|K15102	solute carrier family 25 (mitochondrial phosphate transporter), member 3	5.3e-115	P|IPR018108;IPR002067;IPR023395;IPR044677	Mitochondrial substrate/solute carrier;Mitochondrial carrier protein;Mitochondrial carrier domain superfamily;Mitochondrial phosphate carrier protein Pic2/Mir1-like	1.1E-12;9.5E-8;2.88E-46;1.9E-95	P|PF00153	Mitochondrial carrier protein	1.1e-12			NA	P|Extracellular		S=0.517	1|SP	CS pos: 33-34. PIA-IV. Pr: 0.3372	NA
RCC100	220 µM of Nitrate	Pca_3p06550	1819.37	-2.60779	2.92861e-49	downregulated	No	5|K09022-EC:3.5.99.10	2-iminobutanoate/2-iminopropanoate deaminase	1.3e-22	5|IPR035959;IPR035709;IPR006175	RutC-like superfamily;RutC family, YoaB-like;YjgF/YER057c/UK114 family	4.5E-26;9.7E-24;6.2E-18	5|PF01042	Endoribonuclease L-PSP	6.2e-18	P|2E0QE	NA|TLC domain	1.19e-124	P|Endoplasmic reticulum	Signal peptide|Transmembrane domain	S=0.108			NA
RCC100	220 µM of Nitrate	Pca_3p06880	3711.65	-2.42484	4.89348e-07	downregulated	No				P|IPR036249;IPR037944;IPR013740	Thioredoxin-like superfamily;Peroxiredoxin-5-like;Redoxin	5.26E-10;7.1E-21;2.2E-11	1|PF08534	Redoxin	1e-19	P|COG2890	rsmC|protein-(glutamine-N5) methyltransferase activity	1.57e-12	P|Cytoplasm		S=0.348			NA
RCC100	220 µM of Nitrate	Pca_3p06940	2969.12	-2.38496	2.0576e-23	downregulated	No				P|IPR022796;IPR001344	Chlorophyll A-B binding protein;Chlorophyll A-B binding protein, plant and chromista	3.8E-30;1.4E-19	P|PF00504	Chlorophyll A-B binding protein	3.8e-30	P|COG0365	NA|synthetase	0	P|Plastid		S=0.151	P|mTP	CS pos: 25-26. RRA-TT. Pr: 0.2504	NA
RCC100	220 µM of Nitrate	Pca_3p07350	794.939	-3.69509	5.6285e-55	downregulated	No										P|COG2163	RPL27|structural constituent of ribosome	9.47e-64	P|Cytoplasm	Nuclear localization signal	S=0.478			0.238644
RCC100	220 µM of Nitrate	Pca_3p07700	1236.63	-2.18672	2.11362e-48	downregulated	No				2|IPR011990	Tetratricopeptide-like helical domain superfamily	1.1e-09				P|COG0626	CBL|cystathionine gamma-synthase activity	6.72e-227	P|Cytoplasm	Peroxisomal targeting signal	S=0.425	3|mTP	CS pos: 34-35. RRT-AA. Pr: 0.2010	0.238644
RCC100	220 µM of Nitrate	Pca_3p07850	2937.4	-4.30994	4.48908e-61	downregulated	No				P|IPR007248	Mpv17/PMP22	1.1e-10				P|COG1011	SDT1|nucleotidase activity	1.01e-92	P|Cytoplasm	Nuclear localization signal	S=0.27			0.243872
RCC100	220 µM of Nitrate	Pca_3p08820	1355.05	-2.11793	3.54608e-48	downregulated	No				P|IPR000639;IPR000073;IPR029058	Epoxide hydrolase-like;Alpha/beta hydrolase fold-1;Alpha/Beta hydrolase fold	4.7E-5;1.2E-16;1.16E-32	P|PF12697	Alpha/beta hydrolase family	1.2e-16	P|2CZ7J	NA|Cold shock protein domain	2.59e-17	P|Nucleus	Nuclear localization signal	S=0.114			NA
RCC100	220 µM of Nitrate	Pca_3p08930	3423.85	-2.02144	3.9484e-36	downregulated	No				1|IPR006634	TRAM/LAG1/CLN8 homology domain	9.3e-15	P|PF03798	TLC domain	5e-15			NA	P|Nucleus		S=0.632	5|cTP	CS pos: 46-47. KCC-PA. Pr: 0.1049	0.268505
RCC100	220 µM of Nitrate	Pca_3p08970	26133.6	-2.87111	1.20201e-41	downregulated	No	5|K02880	large subunit ribosomal protein L17e	1.5e-76	5|IPR036394;IPR005721;IPR018260;IPR001063	Ribosomal protein L22/L17 superfamily;Ribosomal protein L22/L17, eukaryotic/archaeal;Ribosomal protein L22/L17, conserved site;Ribosomal protein L22/L17	1.2E-61;1.9E-66;-;1.4E-35	5|PF00237	Ribosomal protein L22p/L17e	1.4e-35			NA	P|Nucleus	Nuclear localization signal	S=0.092			0.268505
RCC100	220 µM of Nitrate	Pca_3p09050	1407.29	-3.03695	3.35977e-61	downregulated	No	2|K15272	solute carrier family 35 (UDP-sugar transporter), member A1/2/3	9.2e-115	P|IPR007271	Nucleotide-sugar transporter	5e-85	P|PF04142	Nucleotide-sugar transporter	3.3e-85			NA	P|Plastid		S=0.359	4|cTP	CS pos: 77-78. STA-SX. Pr: 0.0967	0.495073
RCC100	220 µM of Nitrate	Pca_3p09220	6378.24	-2.19477	4.00244e-45	downregulated	No	4|K02979	small subunit ribosomal protein S28e	1.1e-40	4|IPR000289;IPR012340	Ribosomal protein S28e;Nucleic acid-binding, OB-fold	4.2E-28;3.86E-22	4|PF01200	Ribosomal protein S28e	3.7e-28	P|COG1093	EIF2S1|negative regulation of translational initiation in response to stress	9.53e-129	P|Cytoplasm|Nucleus	Nuclear localization signal	S=0.495;0.419			0.495073
RCC100	220 µM of Nitrate	Pca_3p09340	15592.1	-2.72444	1.65193e-57	downregulated	No												NA	P|Cytoplasm		S=0.393			0.012869
RCC100	220 µM of Nitrate	Pca_3p09600	2475.92	-2.82665	1.71591e-101	downregulated	No										P|2DZKH	NA|Stress responsive A/B Barrel Domain	2.52e-06	P|Mitochondrion|Peroxisome	Peroxisomal targeting signal	S=0.212;0.08			0.06494
RCC100	220 µM of Nitrate	Pca_3p09640	9607.75	-3.40357	5.71694e-66	downregulated	No	2|K02987	small subunit ribosomal protein S4e	1.2e-137	P|IPR014722;IPR018199;IPR038237;IPR032277;IPR000876;IPR002942;IPR013845;IPR041982;IPR036986;IPR013843	Ribosomal protein L2, domain 2;Ribosomal protein S4e, N-terminal, conserved site;Ribosomal protein S4e, central domain superfamily;40S ribosomal protein S4, C-terminal domain;Ribosomal protein S4e;RNA-binding S4 domain;Ribosomal protein S4e, central region;Ribosomal protein S4, KOW domain;RNA-binding S4 domain superfamily;Ribosomal protein S4e, N-terminal	2.7E-32;-;1.9E-22;7.1E-22;6.6E-92;1.9E-8;5.3E-29;1.6298E-25;4.0E-56;2.6E-18	P|PF16121;PF01479;PF00900;PF08071	40S ribosomal protein S4 C-terminus;S4 domain;Ribosomal family S4e;RS4NT (NUC023) domain	7.1E-22;1.9E-8;5.3E-29;2.6E-18			NA	P|Cytoplasm		S=0.337			NA
RCC100	220 µM of Nitrate	Pca_3p09680	8144.8	-2.2655	4.49552e-26	downregulated	No	1|K14550	U3 small nucleolar RNA-associated protein 10	9.4e-52	P|IPR016024;IPR011989	Armadillo-type fold;Armadillo-like helical	2.46E-14;7.9E-9				2|COG1890	RPS3a|structural constituent of ribosome	5.08e-154	P|Cytoplasm	Nuclear localization signal	S=0.335			NA
RCC100	220 µM of Nitrate	Pca_3p09900	1873.76	-2.38517	8.35258e-21	downregulated	No	1|K15272	solute carrier family 35 (UDP-sugar transporter), member A1/2/3	6e-69	P|IPR007271	Nucleotide-sugar transporter	1.2e-46	P|PF04142	Nucleotide-sugar transporter	1.2e-46	P|28N04	NA|-	1.5e-125	P|Extracellular		S=0.425	P|cTP	CS pos: 28-29. PVM-AT. Pr: 0.6449	0.061245
RCC100	220 µM of Nitrate	Pca_3p09910	1196.48	-2.22833	6.22632e-13	downregulated	No	P|K14857-EC:2.1.1.-	AdoMet-dependent rRNA methyltransferase SPB1	4.6e-210	P|IPR029063;IPR002877;IPR015507;IPR012920;IPR024576	S-adenosyl-L-methionine-dependent methyltransferase superfamily;Ribosomal RNA methyltransferase, FtsJ domain;Ribosomal RNA large subunit methyltransferase E;Ribosomal RNA methyltransferase, SPB1-like, C-terminal;Ribosomal RNA methyltransferase Spb1, domain of unknown function DUF3381	3.45E-29;1.3E-52;28.139381;4.6E-53;9.4E-30	P|PF01728;PF07780;PF11861	FtsJ-like methyltransferase;Spb1 C-terminal domain;Domain of unknown function (DUF3381)	1.3E-52;4.6E-53;9.4E-30	4|COG2139	RPL21|structural constituent of ribosome	5.24e-86	P|Extracellular		S=0.385			0.061245
RCC100	220 µM of Nitrate	Pca_3p09970	165.351	-2.35997	3.0095e-20	downregulated	No										P|2CMTW	HEATR2|inner dynein arm assembly	2.36e-279	P|Cytoplasm	Nuclear localization signal	S=0.399			NA
RCC100	220 µM of Nitrate	Pca_3p09980	2477.14	-2.25374	6.13241e-41	downregulated	No				4|IPR011989;IPR040122;IPR016024	Armadillo-like helical;Importin beta family;Armadillo-type fold	6.3E-26;1.1E-9;6.24E-18				P|2DZKH	NA|Stress responsive A/B Barrel Domain	2.52e-06	P|Mitochondrion|Peroxisome	Peroxisomal targeting signal	S=0.212;0.08			NA
RCC100	220 µM of Nitrate	Pca_3p10020	4036	-2.64431	5.37243e-52	downregulated	No				P|IPR019734;IPR011990;IPR005123	Tetratricopeptide repeat;Tetratricopeptide-like helical domain superfamily;Oxoglutarate/iron-dependent dioxygenase	9.3519;2.6E-43;7.968004	P|PF13414	TPR repeat	5e-08	4|2BEWM	NA|Chlorophyll A-B binding protein	4.07e-68	P|Extracellular		S=0.505	4|luTP	CS pos luTP: 64-65. ATG-KA. Pr: 0.5200; CS pos cTP: 47-48. Pr: 0.4140	0.296972
RCC100	220 µM of Nitrate	Pca_3p10090	3279.1	-2.4915	6.28127e-40	downregulated	No				P|IPR003137;IPR046450	PA domain;PA domain superfamily	6.6E-13;2.22E-6	P|PF02225	PA domain	6.6e-13	P|COG1038	NAT10|tRNA N-acetyltransferase activity	0	P|Nucleus	Nuclear localization signal	S=0.14			NA
RCC100	220 µM of Nitrate	Pca_3p10200	1046.93	-2.25186	2.27514e-47	downregulated	No				P|IPR027417;IPR014001;IPR011545	P-loop containing nucleoside triphosphate hydrolase;Helicase superfamily 1/2, ATP-binding domain;DEAD/DEAH box helicase domain	8.5E-7;1.5E-19;1.0E-20	P|PF00270	DEAD/DEAH box helicase	1e-20			NA	P|Extracellular	Signal peptide	S=0.146	P|SP	CS pos: 21-22. LEG-WN. Pr: 0.3079	NA
RCC100	220 µM of Nitrate	Pca_3p10210	277.336	-2.22338	4.28862e-25	downregulated	No												NA	P|Cytoplasm	Nuclear localization signal	S=0.511			NA
RCC100	220 µM of Nitrate	Pca_3p10250	4333.18	-3.02205	6.51946e-42	downregulated	No	P|K06207	GTP-binding protein	3.4e-271	P|IPR027417;IPR047042;IPR031157;IPR035651;IPR000795;IPR005225;IPR006298;IPR009000;IPR047043;IPR047041;IPR035647;IPR000640;IPR042116	P-loop containing nucleoside triphosphate hydrolase;GTP-binding protein BipA, domain 2;Tr-type G domain, conserved site;BipA, domain V;Translational (tr)-type GTP-binding domain;Small GTP-binding protein domain;GTP-binding protein BipA;Translation protein, beta-barrel domain superfamily;GTP-binding protein BipA, domain 3;GTP-binding protein BipA, GTP-binding domain;EF-G domain III/V-like;Elongati…	3.03E-55;2.50827E-26;-;1.27379E-27;3.5E-54;3.5E-23;1.2E-253;2.52E-24;2.13129E-42;7.01826E-124;8.63E-26;9.7E-5;5.7E-108	P|PF00009;PF00679	Elongation factor Tu GTP binding domain;Elongation factor G C-terminus	3.5E-54;6.4E-21			NA	P|Endoplasmic reticulum	Transmembrane domain	S=0.447	3|cTP	CS pos: 57-58. FCC-SS. Pr: 0.3202	0.169756
RCC100	220 µM of Nitrate	Pca_3p11390	919.845	-4.98626	1.03605e-139	downregulated	No				P|IPR013078;IPR029033	Histidine phosphatase superfamily, clade-1;Histidine phosphatase superfamily	7.09679E-17;2.9E-35	P|PF00300	Histidine phosphatase superfamily (branch 1)	4.5e-26	P|2DZRM	NA|-	1.78e-66	P|Nucleus	Nuclear localization signal	S=0.051			NA
RCC100	220 µM of Nitrate	Pca_3p11980	672.838	-2.03147	7.10394e-12	downregulated	No										P|2CKH2	NA|-	2.43e-07	P|Cell membrane	Transmembrane domain	S=0.409			0.217001
RCC100	220 µM of Nitrate	Pca_3p13220	1258.83	-2.50386	1.30095e-56	downregulated	No										P|2C7AF	NA|Protein of unknown function (DUF3223)	6.88e-06	P|Nucleus	Nuclear localization signal	S=0.183	4|cTP	CS pos: 55-56. RLA-RG. Pr: 0.2022	NA
RCC100	220 µM of Nitrate	Pca_3p14070	20610.2	-3.28417	1.8353e-86	downregulated	No				P|IPR029063;IPR013216	S-adenosyl-L-methionine-dependent methyltransferase superfamily;Methyltransferase type 11	3.6E-14;3.2E-10	P|PF08241	Methyltransferase domain	3.2e-10	P|COG0264	NA|translation elongation factor activity	1.07e-126	P|Extracellular		S=0.363	P|cTP	CS pos: 33-34. VMR-AE. Pr: 0.2520	0.242135
RCC100	220 µM of Nitrate	Pca_3p15280	4330.81	-2.13508	2.63185e-51	downregulated	No				P|IPR029063;IPR001678;IPR023267;IPR023270;IPR013320	S-adenosyl-L-methionine-dependent methyltransferase superfamily;SAM-dependent methyltransferase RsmB/NOP2-type;RNA (C5-cytosine) methyltransferase;tRNA (C5-cytosine) methyltransferase, NCL1;Concanavalin A-like lectin/glucanase domain superfamily	8.81E-50;50.043987;4.3E-21;2.5E-7;8.78E-5	P|PF01189	16S rRNA methyltransferase RsmB/F	1.6e-33			NA	P|Endoplasmic reticulum	Transmembrane domain	S=0.447	3|cTP	CS pos: 57-58. FCC-SS. Pr: 0.3202	NA
RCC100	220 µM of Nitrate	Pca_3p15570	5181.72	-3.35923	3.61841e-185	downregulated	No				P|IPR013057	Amino acid transporter, transmembrane domain	2.2e-34	P|PF01490	Transmembrane amino acid transporter protein	2.2e-34	P|COG0407	UROD3|uroporphyrinogen decarboxylase activity	2.57e-198	P|Plastid		S=0.444	P|mTP	CS pos: 17-18. AAL-ST. Pr: 0.1990	NA
RCC100	220 µM of Nitrate	Pca_3p15810	1446.51	-2.33776	5.35832e-53	downregulated	No	2|K07232-EC:4.3.2.7	glutathione-specific gamma-glutamylcyclotransferase	1.5e-60	P|IPR006840;IPR036568;IPR013024	Glutathione-specific gamma-glutamylcyclotransferase;Gamma-glutamyl cyclotransferase-like superfamily;Gamma-glutamyl cyclotransferase-like	1.0E-42;9.81E-9;3.11788E-11	P|PF04752	ChaC-like protein	1e-42	P|COG0544	NA|peptidyl-prolyl cis-trans isomerase activity	3.58e-69	P|Plastid		S=0.221	P|mTP	CS pos: 28-29. LRL-SA. Pr: 0.7271	NA
RCC100	220 µM of Nitrate	Pca_3p16200	3669.63	-3.17901	7.34535e-63	downregulated	No	2|K02923	large subunit ribosomal protein L38e	6.5e-35	P|IPR038464;IPR002675	Ribosomal protein L38e superfamily;Ribosomal protein L38e	3.4E-32;4.6E-32	P|PF01781	Ribosomal L38e protein family	4.6e-32			NA	P|Extracellular	Signal peptide	S=0.128	P|SP	CS pos: 22-23. VVA-RQ. Pr: 0.6748	NA
RCC100	220 µM of Nitrate	Pca_3p16590	6008.52	-2.42304	2.9319e-73	downregulated	No										P|COG2930	NA|regulation of ruffle assembly	1.74e-112	P|Extracellular	Signal peptide	S=0.313	2|cTP	CS pos: 69-70. LEA-ER. Pr: 0.2619	NA
RCC100	220 µM of Nitrate	Pca_3p16720	35687.6	-3.95084	6.21246e-131	downregulated	No	1|K02925	large subunit ribosomal protein L3e	7e-239	P|IPR009000;IPR044892;IPR019926;IPR045077;IPR000597	Translation protein, beta-barrel domain superfamily;Ribosomal protein L3, domain 3, archaeal type superfamily;Ribosomal protein L3, conserved site;Ribosomal protein L3, archaeal/eukaryotic type;Ribosomal protein L3	2.38E-105;8.7E-204;-;1.0E-170;5.8E-176	P|PF00297	Ribosomal protein L3	5.8e-176	P|COG0561	PMM|phosphomannomutase activity	1.14e-141	P|Cytoplasm|Nucleus		S=0.415;0.46			0.139558
RCC100	220 µM of Nitrate	Pca_3p17110	34054.6	-2.5912	1.63567e-43	downregulated	No	P|K01507-EC:3.6.1.1	inorganic pyrophosphatase	6.2e-82	P|IPR036649;IPR008162	Inorganic pyrophosphatase superfamily;Inorganic pyrophosphatase	2.09E-84;5.2E-58	P|PF00719	Inorganic pyrophosphatase	2.4e-44	P|COG0846	NA|Sir2 family	8.12e-33	P|Extracellular	Nuclear localization signal	S=0.552			0.139558
RCC100	220 µM of Nitrate	Pca_3p17210	63698.9	-2.64341	3.7424e-10	downregulated	No				P|IPR018883	Delta carbonic anhydrase	9.1e-32	P|PF10563	Delta carbonic anhydrase	9.1e-32			NA	P|Extracellular	Signal peptide|Transmembrane domain	S=0.46			0.139558
RCC100	220 µM of Nitrate	Pca_3p17470	1506.06	-2.16093	1.07312e-35	downregulated	No										P|COG0149	NA|triosephosphate isomerase	8.94e-131	P|Extracellular	Signal peptide	S=0.352	P|cTP	CS pos: 33-34. AIA-AV. Pr: 0.3247	0.71204
RCC100	220 µM of Nitrate	Pca_3p17620	2621.72	-2.76063	9.72832e-51	downregulated	No										P|COG0268	NA|Ribosomal protein S20	1.58e-47	P|Plastid		S=0.211	P|cTP	CS pos: 33-34. PQM-AN. Pr: 0.1515	0.71204
RCC100	220 µM of Nitrate	Pca_3p18220	11908	-2.11869	8.24163e-101	downregulated	No				P|IPR000277;IPR015422;IPR015424;IPR015421	Cys/Met metabolism, pyridoxal phosphate-dependent enzyme;Pyridoxal phosphate-dependent transferase, small domain;Pyridoxal phosphate-dependent transferase;Pyridoxal phosphate-dependent transferase, major domain	-;9.8E-41;6.18E-87;1.3E-56	2|PF01053	Cys/Met metabolism PLP-dependent enzyme	3.3e-96	P|COG0369	PETH|NADPH-hemoprotein reductase activity	6.17e-209	P|Plastid	Signal peptide	S=0.31	P|SP	CS pos: 15-16. ADA-LR. Pr: 0.5882	NA
RCC100	220 µM of Nitrate	Pca_3p18410	17380.9	-3.0147	3.66831e-50	downregulated	No	P|K03257	translation initiation factor 4A	2.2e-239	P|IPR044728;IPR027417;IPR011545;IPR001650;IPR014001;IPR014014	ATP-dependent RNA helicase eIF4A, DEAD-box helicase domain;P-loop containing nucleoside triphosphate hydrolase;DEAD/DEAH box helicase domain;Helicase, C-terminal;Helicase superfamily 1/2, ATP-binding domain;RNA helicase, DEAD-box type, Q motif	1.21237E-129;1.2E-67;2.8E-45;27.259632;29.409008;10.025282	P|PF00270;PF00271	DEAD/DEAH box helicase;Helicase conserved C-terminal domain	2.8E-45;5.1E-31	P|COG1304	GOX|very-long-chain-(S)-2-hydroxy-acid oxidase activity	2.94e-219	P|Mitochondrion		S=0.364	P|mTP	CS pos: 16-17. RSL-AT. Pr: 0.6600	NA
RCC100	220 µM of Nitrate	Pca_3p19620	5291.02	-2.77476	4.51243e-42	downregulated	No	P|K00962-EC:2.7.7.8	polyribonucleotide nucleotidyltransferase	3.5e-236	P|IPR022967;IPR012340;IPR012162;IPR036612;IPR003029;IPR036345;IPR020568;IPR004087;IPR036456;IPR001247;IPR027408;IPR004088	RNA-binding domain, S1;Nucleic acid-binding, OB-fold;Polyribonucleotide nucleotidyltransferase;K Homology domain, type 1 superfamily;S1 domain;Exoribonuclease, PH domain 2 superfamily;Ribosomal protein S5 domain 2-type fold;K Homology domain;Polyribonucleotide nucleotidyltransferase, RNA-binding domain superfamily;Exoribonuclease, phosphorolytic domain 1;PNPase/RNase PH domain superfamily;K Homol…	1.1E-20;1.4E-20;3.1E-216;1.0E-16;19.66116;8.16E-10;2.94E-39;8.2E-9;9.29E-5;1.8E-15;5.2E-50;9.9E-10	P|PF00575;PF01138;PF00013	S1 RNA binding domain;3' exoribonuclease family, domain 1;KH domain	6.5E-14;1.8E-15;9.9E-10	P|COG0494	NA|8-oxo-dGDP phosphatase activity	1.17e-65	P|Extracellular	Signal peptide	S=0.248	P|mTP	CS pos: 9-10. VCC-AS. Pr: 0.2778	NA
RCC100	220 µM of Nitrate	Pca_3p19810	13493.5	-3.56041	7.85633e-103	downregulated	No	2|K02995	small subunit ribosomal protein S8e	3.1e-105	P|IPR022309;IPR001047;IPR042563;IPR018283	Ribosomal protein S8e/ribosomal biogenesis NSA2;Ribosomal protein S8e;Ribosomal protein S8e subdomain, eukaryotes;Ribosomal protein S8e, conserved site	5.2E-54;1.2E-93;3.6E-22;-	P|PF01201	Ribosomal protein S8e	5.2e-54			NA	P|Mitochondrion		S=0.24	P|mTP	CS pos: 26-27. HAF-TD. Pr: 0.2034	NA
RCC100	220 µM of Nitrate	Pca_3p19980	18139	-3.13611	4.82762e-138	downregulated	No	1|K02960	small subunit ribosomal protein S16e	2.4e-89	P|IPR020568;IPR014721;IPR000754;IPR020574	Ribosomal protein S5 domain 2-type fold;Ribosomal protein S5 domain 2-type fold, subgroup;Ribosomal protein S9;Ribosomal protein S9, conserved site	6.45E-39;3.4E-54;6.1E-32;-	P|PF00380	Ribosomal protein S9/S16	6.1e-32	P|COG0092	RPS3|oxidized purine nucleobase lesion DNA N-glycosylase activity	1.53e-144	P|Cytoplasm|Nucleus	Nuclear localization signal	S=0.425;0.486			NA
RCC100	220 µM of Nitrate	Pca_3p20040	6855.22	-3.54327	7.58151e-103	downregulated	No	P|K02920	large subunit ribosomal protein L36e	2.9e-21	P|IPR000509;IPR038097	Ribosomal protein L36e;Ribosomal protein L36e domain superfamily	4.7E-17;8.3E-23	P|PF01158	Ribosomal protein L36e	1e-22	P|COG0532	FUN12|translation initiation factor activity	0	P|Cytoplasm	Nuclear localization signal	S=0.271			NA
RCC100	220 µM of Nitrate	Pca_3p20260	883.898	-2.65193	3.28883e-56	downregulated	No				P|IPR011990;IPR011016;IPR013083	Tetratricopeptide-like helical domain superfamily;Zinc finger, RING-CH-type;Zinc finger, RING/FYVE/PHD-type	1.4E-8;11.784203;7.2E-9	P|PF12906	RING-variant domain	4.6e-06			NA	P|Cell membrane	Signal peptide|Transmembrane domain	S=0.12	1|SP	CS pos: 19-20. TQG-VP. Pr: 0.6621	NA
RCC100	220 µM of Nitrate	Pca_3p20390	5665.73	-2.05263	3.5309e-35	downregulated	No				P|IPR040858	Rubisco accumulation factor 1, C-terminal	3.3e-11	P|PF18087	Rubisco Assembly chaperone C-terminal domain	3.3e-11	P|COG4337	NA|photosynthesis	1.08e-54	P|Extracellular	Signal peptide	S=0.329			NA
RCC100	220 µM of Nitrate	Pca_3p20620	14909.7	-2.02092	5.75978e-29	downregulated	No	P|K01599-EC:4.1.1.37	uroporphyrinogen decarboxylase	9.7e-116	P|IPR006361;IPR000257;IPR038071	Uroporphyrinogen decarboxylase HemE;Uroporphyrinogen decarboxylase (URO-D);UROD/MetE-like superfamily	1.3E-103;-;4.9E-109	P|PF01208	Uroporphyrinogen decarboxylase (URO-D)	6.6e-103			NA	P|Cell membrane	Transmembrane domain	S=0.448			NA
RCC100	220 µM of Nitrate	Pca_3p20970	735.13	-3.65389	7.66366e-101	downregulated	No				P|IPR000253;IPR008984	Forkhead-associated (FHA) domain;SMAD/FHA domain superfamily	6.2E-7;7.05E-12	P|PF00498	FHA domain	6.2e-07			NA	P|Golgi apparatus	Signal peptide|Transmembrane domain	S=0.125	P|SP	CS pos: 38-39. LQR-AN. Pr: 0.2719	0.109569
RCC100	220 µM of Nitrate	Pca_3p21260	4156.72	-3.27438	2.05519e-12	downregulated	No	1|K00873-EC:2.7.1.40	pyruvate kinase	1.3e-150	P|IPR036918;IPR040442;IPR015806;IPR015793;IPR015813;IPR015795;IPR001697;IPR011037	Pyruvate kinase, C-terminal domain superfamily;Pyruvate kinase-like domain superfamily;Pyruvate kinase, insert domain superfamily;Pyruvate kinase, barrel;Pyruvate/Phosphoenolpyruvate kinase-like domain superfamily;Pyruvate kinase, C-terminal;Pyruvate kinase;Pyruvate kinase-like, insert domain superfamily	1.74E-11;5.5E-142;5.5E-142;1.8E-118;1.47E-78;2.0E-8;1.3E-56;9.42E-22	P|PF00224;PF02887	Pyruvate kinase, barrel domain;Pyruvate kinase, alpha/beta domain	1.8E-118;2.0E-8	P|2D4NP	NA|Major Facilitator Superfamily	3.24e-135	P|Plastid		S=0.206	P|cTP	CS pos: 34-35. RRH-AS. Pr: 0.2095	0.109569
RCC100	220 µM of Nitrate	Pca_3p22070	2877.76	-2.48549	1.36045e-98	downregulated	No				P|IPR000014;IPR013767;IPR035965	PAS domain;PAS fold;PAS domain superfamily	3.8134E-6;1.2E-11;2.74E-13	P|PF00989	PAS fold	1.2e-11	P|COG0566	NA|rRNA methyltransferase	5.49e-61	P|Plastid		S=0.35	P|mTP	CS pos: 30-31. RRQ-RV. Pr: 0.2092	NA
RCC100	220 µM of Nitrate	Pca_3p22320	1702.93	-3.74202	3.1394e-41	downregulated	No				P|IPR013126;IPR043129;IPR018181;IPR029047	Heat shock protein 70 family;ATPase, nucleotide binding domain;Heat shock protein 70, conserved site;Heat shock protein 70kD, peptide-binding domain superfamily	6.7E-105;7.87E-61;-;2.75E-49	P|PF00012	Hsp70 protein	6.7e-105			NA	P|Nucleus	Nuclear localization signal	S=0.173			NA
RCC100	220 µM of Nitrate	Pca_3p22830	91.2491	-2.45929	5.62836e-15	downregulated	No												NA	P|Lysosome/Vacuole	Transmembrane domain	S=0.402			0.440684
RCC100	220 µM of Nitrate	Pca_3p22840	9120.23	-3.32301	1.98555e-113	downregulated	No				P|IPR024934	Rubredoxin-like domain	8.59931				5|COG2940	NA|DNA binding	1.28e-12	P|Cell membrane		S=0.569			0.440684
RCC100	220 µM of Nitrate	Pca_3p22850	4896.87	-2.59344	6.43626e-56	downregulated	No	P|K04040-EC:2.5.1.62 2.5.1.133	chlorophyll/bacteriochlorophyll a synthase	6e-151	P|IPR011799;IPR006372;IPR000537;IPR044878	Chlorophyll synthase, ChlG;Bacteriochlorophyll/chlorophyll synthetase;UbiA prenyltransferase family;UbiA prenyltransferase superfamily	5.0E-138;7.11428E-129;3.0E-33;2.2E-19	P|PF01040	UbiA prenyltransferase family	3e-33	P|2CXUH	NA|Belongs to the peroxisomal membrane protein PXMP2 4 family	2.6e-29	P|Extracellular		S=0.415	1|SP	CS pos: 17-18. VHA-KL. Pr: 0.4529	0.446929
RCC100	220 µM of Nitrate	Pca_3p23630	224.422	-4.04023	3.5236e-47	downregulated	No				P|IPR005046;IPR011889	Protein of unknown function DUF285;Bacterial surface protein 26-residue repeat	5.0E-31;4.3E-4	P|PF03382	Mycoplasma protein of unknown function, DUF285	5e-31	1|2CSM0	NA|Rieske [2Fe-2S] domain	5.43e-33	P|Extracellular	Signal peptide	S=0.36	1|SP	CS pos: 30-31. ALR-AE. Pr: 0.1398	0.028249
RCC100	220 µM of Nitrate	Pca_3p23640	266.216	-3.95864	2.6996e-27	downregulated	No				P|IPR005046;IPR011889	Protein of unknown function DUF285;Bacterial surface protein 26-residue repeat	8.0E-41;2.1E-6	P|PF03382	Mycoplasma protein of unknown function, DUF285	8e-41			NA	P|Cytoplasm		S=0.315			NA
RCC100	220 µM of Nitrate	Pca_3p24150	43795.2	-2.11088	1.30089e-65	downregulated	No	P|K06118-EC:3.13.1.1	UDP-sulfoquinovose synthase	4.6e-175	P|IPR001509;IPR036291	NAD-dependent epimerase/dehydratase;NAD(P)-binding domain superfamily	5.8E-24;1.92E-55	P|PF01370	NAD dependent epimerase/dehydratase family	5.8e-24			NA	P|Cell membrane	Signal peptide|Transmembrane domain	S=0.189	P|SP	CS pos: 20-21. VWY-QD. Pr: 0.1671	0.457363
RCC100	220 µM of Nitrate	Pca_3p24300	22412	-4.23402	6.05476e-78	downregulated	No	1|K12524-EC:2.7.2.4 1.1.1.3	bifunctional aspartokinase / homoserine dehydrogenase 1	2.4e-284	P|IPR036291;IPR005106;IPR045865;IPR036393;IPR001342;IPR011147;IPR002912;IPR001341;IPR001048	NAD(P)-binding domain superfamily;Aspartate/homoserine dehydrogenase, NAD-binding;ACT-like domain;Acetylglutamate kinase-like superfamily;Homoserine dehydrogenase, catalytic;Bifunctional aspartokinase/homoserine dehydrogenase;ACT domain;Aspartate kinase;Aspartate/glutamate/uridylate kinase	2.12E-19;7.0E-14;7.25E-20;1.4E-81;1.2E-40;2.4E-236;10.508701;2.2E-85;2.5E-33	P|PF03447;PF00742;PF00696	Homoserine dehydrogenase, NAD binding domain;Homoserine dehydrogenase;Amino acid kinase family	7.0E-14;1.2E-40;2.5E-33	P|KOG4332	NA|Sugar-tranasporters, 12 TM	2.95e-123	P|Endoplasmic reticulum	Signal peptide|Transmembrane domain	S=0.224	1|mTP	CS pos: 83-84. GYF-SN. Pr: 0.1949	NA
RCC100	220 µM of Nitrate	Pca_3p25590	26851.8	-2.80897	3.3502e-52	downregulated	No				P|IPR024969;IPR037518;IPR000555	Rpn11/EIF3F, C-terminal;MPN domain;JAB1/MPN/MOV34 metalloenzyme domain	6.0E-9;22.15764;2.4E-19	P|PF13012;PF01398	Maintenance of mitochondrial structure and function;JAB1/Mov34/MPN/PAD-1 ubiquitin protease	6.0E-9;2.4E-19	P|2EQQ8	NA|-	1.56e-09	P|Extracellular	Signal peptide	S=0.166			0.316263
RCC100	220 µM of Nitrate	Pca_3p25910	61877.1	-4.24983	6.11803e-53	downregulated	No	1|K00053-EC:1.1.1.86	ketol-acid reductoisomerase	1.3e-108	P|IPR013116;IPR013328;IPR008927;IPR013023;IPR000506;IPR036291	Ketol-acid reductoisomerase, N-terminal;6-phosphogluconate dehydrogenase, domain 2;6-phosphogluconate dehydrogenase-like, C-terminal domain superfamily;Ketol-acid reductoisomerase;Ketol-acid reductoisomerase, C-terminal;NAD(P)-binding domain superfamily	4.7E-57;9.1E-105;9.01E-39;8.6E-114;37.121086;7.41E-56	P|PF07991;PF01450	Acetohydroxy acid isomeroreductase, NADPH-binding domain;Acetohydroxy acid isomeroreductase, catalytic domain	4.7E-57;1.6E-22			NA	P|Cell membrane	Signal peptide|Transmembrane domain	S=0.476	P|SP	CS pos: 18-19. AAA-EA. Pr: 0.6630	0.492171
RCC100	220 µM of Nitrate	Pca_3p27600	6545.07	-2.13715	4.18908e-51	downregulated	No				6|IPR014710	RmlC-like jelly roll fold	8.7e-11						NA	P|Nucleus	Nuclear localization signal	S=0.309			0.212116
RCC100	220 µM of Nitrate	Pca_3p27670	7048.27	-2.49329	3.02932e-70	downregulated	No										P|COG0369	NA|NADPH-hemoprotein reductase activity	1.2e-91	P|Extracellular		S=0.577	P|SP	CS pos: 21-22. QRA-VG. Pr: 0.4914	NA
RCC100	220 µM of Nitrate	Pca_3p27690	20345	-2.6826	5.26925e-76	downregulated	No	1|K17790	mitochondrial import inner membrane translocase subunit TIM22	1e-41	P|IPR011889;IPR005046;IPR039175	Bacterial surface protein 26-residue repeat;Protein of unknown function DUF285;Mitochondrial import inner membrane translocase subunit TIM22	1.5E-4;5.1E-28;5.5E-21	P|PF03382;PF02466	Mycoplasma protein of unknown function, DUF285;Tim17/Tim22/Tim23/Pmp24 family	5.1E-28;6.6E-24	P|28IES	NA|phosphoglycerate mutase family protein	2.36e-43	P|Extracellular		S=0.439	P|mTP	CS pos: 26-27. RFL-AA. Pr: 0.3487	NA
RCC100	220 µM of Nitrate	Pca_3p27870	3679.13	-2.45077	1.38666e-63	downregulated	No												NA	P|Extracellular	Signal peptide	S=0.128	P|SP	CS pos: 22-23. VVA-RQ. Pr: 0.6748	0.387431
RCC100	220 µM of Nitrate	Pca_3p28320	5339.46	-2.12696	7.46289e-21	downregulated	No												NA	P|Cytoplasm	Nuclear localization signal	S=0.523			0.132515
RCC100	220 µM of Nitrate	Pca_3p28560	40657	-3.53123	7.61507e-171	downregulated	No	4|K02883	large subunit ribosomal protein L18e	9.1e-97	4|IPR021131;IPR000039;IPR036227	Ribosomal protein L18e/L15P;Ribosomal protein L18e;Ribosomal L18e/L15P superfamily	6.1E-85;9.9E-84;4.19E-29	4|PF17135	Ribosomal protein 60S L18 and 50S L18e	6.1e-85	P|KOG3071	NA|fatty acid elongation, saturated fatty acid	4.64e-126	P|Endoplasmic reticulum	Transmembrane domain	S=0.079			0.434079
RCC100	220 µM of Nitrate	Pca_4p00430	3332.85	-2.25109	4.72439e-29	downregulated	No	1|K00797-EC:2.5.1.16	spermidine synthase	1.4e-75	P|IPR029063;IPR037163;IPR035246;IPR030374;IPR001045	S-adenosyl-L-methionine-dependent methyltransferase superfamily;Spermidine synthase, tetramerisation domain superfamily;Spermidine synthase, tetramerisation domain;Polyamine biosynthesis domain;Spermidine/spermine synthases	9.5E-79;8.5E-13;2.5E-8;85.175743;32.10664	P|PF01564;PF17284	Spermine/spermidine synthase domain;Spermidine synthase tetramerisation domain	1.8E-39;2.5E-8	P|KOG0123	NA|RNA recognition motif. (a.k.a. RRM, RBD, or RNP domain)	8.62e-25	P|Cytoplasm|Nucleus	Nuclear localization signal	S=0.427;0.191			NA
RCC100	220 µM of Nitrate	Pca_4p00600	24686.4	-3.42378	4.35206e-96	downregulated	No	P|K02968	small subunit ribosomal protein S20	1.4e-29	P|IPR002583;IPR036510	Ribosomal protein S20;Ribosomal protein S20 superfamily	6.1E-25;2.3E-25	P|PF01649	Ribosomal protein S20	6.1e-25	P|COG1947	NA|4-(cytidine 5'-diphospho)-2-C-methyl-D-erythritol kinase activity	3.23e-89	P|Plastid		S=0.61	P|mTP	CS pos: 30-31. LRA-TT. Pr: 0.3393	0.050876
RCC100	220 µM of Nitrate	Pca_4p00950	49112.4	-3.142	3.43964e-28	downregulated	No	3|K02935	large subunit ribosomal protein L7/L12	1.9e-47	P|IPR036235;IPR000206;IPR013823;IPR014719;IPR008932	Ribosomal protein L7/L12, oligomerisation domain superfamily;Ribosomal protein L7/L12;Ribosomal protein L7/L12, C-terminal;Ribosomal protein L7/L12, C-terminal/adaptor protein ClpS-like;Ribosomal protein L7/L12, oligomerisation	1.29E-13;2.6E-41;9.4E-27;6.4E-27;1.1E-17	P|PF00542;PF16320	Ribosomal protein L7/L12 C-terminal domain;Ribosomal protein L7/L12 dimerisation domain	9.4E-27;1.1E-17	P|2E04B	NA|-	2.12e-15	P|Extracellular	Signal peptide	S=0.245			NA
RCC100	220 µM of Nitrate	Pca_4p01000	2069.8	-2.20378	7.90947e-60	downregulated	No				P|IPR003689	Zinc/iron permease	4.9e-18	P|PF02535	ZIP Zinc transporter	4.9e-18	P|COG0647	NA|Haloacid dehalogenase-like hydrolase	1.04e-46	P|Extracellular		S=0.3	P|cTP	CS pos: 33-34. RRA-TA. Pr: 0.2243	0.533574
RCC100	220 µM of Nitrate	Pca_4p01060	10944.9	-2.43402	2.36757e-06	downregulated	No				P|IPR036219;IPR014717;IPR014038	Translation elongation factor eEF-1beta-like superfamily;Translation elongation factor EF1B/ribosomal protein S6;Translation elongation factor EF1B, beta/delta subunit, guanine nucleotide exchange domain	9.03E-9;7.6E-11;1.2E-10	P|PF00736	EF-1 guanine nucleotide exchange domain	1.2e-10	P|KOG4037	UNC119|lipoprotein localization	3.91e-132	P|Endoplasmic reticulum	Signal peptide	S=0.272	2|cTP	CS pos: 61-62. TAM-AK. Pr: 0.3434	0.533574
RCC100	220 µM of Nitrate	Pca_4p01540	6989.4	-2.52616	1.53621e-64	downregulated	No	3|K01755-EC:4.3.2.1	argininosuccinate lyase	1.9e-195	P|IPR022761;IPR020557;IPR000362;IPR024083;IPR009049;IPR029419;IPR008948	Fumarate lyase, N-terminal;Fumarate lyase, conserved site;Fumarate lyase family;Fumarase/histidase, N-terminal;Argininosuccinate lyase;Argininosuccinate lyase, C-terminal;L-Aspartase-like	4.4E-76;-;5.5E-26;5.1E-161;6.9E-149;6.3E-16;5.03E-116	P|PF00206;PF14698	Lyase;Argininosuccinate lyase C-terminal	4.4E-76;6.3E-16			NA	P|Extracellular|Golgi apparatus	Signal peptide	S=0.234;0.348			NA
RCC100	220 µM of Nitrate	Pca_4p02170	2979.01	-3.6926	4.17761e-169	downregulated	No	P|K04083	molecular chaperone Hsp33	6.2e-76	P|IPR000397;IPR016153;IPR016154	Heat shock protein Hsp33;Heat shock protein Hsp33, N-terminal;Heat shock protein Hsp33, C-terminal	1.0E-55;2.09E-38;1.7E-13	P|PF01430	Hsp33 protein	2.4e-58	P|2DH4K	NA|-	9.55e-87	P|Cytoplasm	Nuclear localization signal	S=0.342			NA
RCC100	220 µM of Nitrate	Pca_4p02300	1912.94	-2.42533	5.24217e-06	downregulated	No				P|IPR014001;IPR001650;IPR027417;IPR011545;IPR000629	Helicase superfamily 1/2, ATP-binding domain;Helicase, C-terminal;P-loop containing nucleoside triphosphate hydrolase;DEAD/DEAH box helicase domain;ATP-dependent RNA helicase DEAD-box, conserved site	26.975784;4.5E-28;8.4E-47;1.4E-41;-	P|PF00271;PF00270	Helicase conserved C-terminal domain;DEAD/DEAH box helicase	8.2E-26;1.4E-41	P|KOG0324	NA|Lys63-specific deubiquitinase activity	5.48e-49	P|Extracellular		S=0.339	P|cTP	CS pos: 30-31. LHA-QT. Pr: 0.1931	NA
RCC100	220 µM of Nitrate	Pca_4p02460	2973.87	-2.50111	1.01107e-62	downregulated	No				5|IPR007248	Mpv17/PMP22	2.3e-18	5|PF04117	Mpv17 / PMP22 family	3e-13	3|28HE3	NA|-	2.54e-10	P|Nucleus	Nuclear localization signal	S=0.275			0.069804
RCC100	220 µM of Nitrate	Pca_4p03220	8557.94	-4.26701	2.18926e-220	downregulated	No	P|K02940	large subunit ribosomal protein L9e	1.1e-84	P|IPR036789;IPR000702;IPR020040;IPR002359	Ribosomal protein L6, alpha-beta domain superfamily;Ribosomal protein L6;Ribosomal protein L6, alpha-beta domain;Ribosomal protein L6, conserved site-2	5.7E-30;4.5E-49;2.9E-8;-	P|PF00347	Ribosomal protein L6	2.9e-08	P|COG0015	ASL|(S)-2-(5-amino-1-(5-phospho-D-ribosyl)imidazole-4-carboxamido)succinate AMP-lyase (fumarate-forming) activity	8.31e-259	P|Cytoplasm	Nuclear localization signal	S=0.278			0.26551
RCC100	220 µM of Nitrate	Pca_4p03260	26372.4	-2.03015	1.84189e-20	downregulated	No	P|K10956	protein transport protein SEC61 subunit alpha	1.4e-259	P|IPR023201;IPR019561;IPR002208;IPR030659	SecY domain superfamily;Translocon Sec61/SecY, plug domain;SecY/SEC61-alpha family;SecY conserved site	3.0E-160;9.1E-17;1.1E-196;-	P|PF10559;PF00344	Plug domain of Sec61p;SecY	9.1E-17;1.2E-71			NA	P|Extracellular		S=0.517	1|SP	CS pos: 33-34. PIA-IV. Pr: 0.3372	0.26551
RCC100	220 µM of Nitrate	Pca_4p03370	16007	-4.80056	1.96654e-252	downregulated	No	2|K02951	small subunit ribosomal protein S12e	1.2e-55	P|IPR000530;IPR004038;IPR029064	Ribosomal protein S12e;Ribosomal protein L7Ae/L30e/S12e/Gadd45;50S ribosomal protein L30e-like	-;4.5E-23;9.03E-28	P|PF01248	Ribosomal protein L7Ae/L30e/S12e/Gadd45 family	4.5e-23			NA	P|Golgi apparatus	Signal peptide|Transmembrane domain	S=0.476			0.460265
RCC100	220 µM of Nitrate	Pca_4p03520	15051.5	-3.79622	5.98646e-168	downregulated	No	4|K02910	large subunit ribosomal protein L31e	3.1e-63	4|IPR000054;IPR023621;IPR020052	Ribosomal protein L31e;Ribosomal protein L31e domain superfamily;Ribosomal protein L31e, conserved site	7.2E-43;3.1E-50;-	4|PF01198	Ribosomal protein L31e	7.2e-43			NA	P|Cytoplasm	Nuclear localization signal	S=0.383			0.216593
RCC100	220 µM of Nitrate	Pca_4p03950	4696.89	-2.57629	3.62195e-62	downregulated	No	P|K02971	small subunit ribosomal protein S21e	7.3e-35	P|IPR001931;IPR038579	Ribosomal protein S21e;Ribosomal protein S21e superfamily	2.0E-27;8.4E-33	P|PF01249	Ribosomal protein S21e	9.4e-33	4|COG4581	DDX60|helicase activity	0	P|Extracellular	Signal peptide	S=0.468			NA
RCC100	220 µM of Nitrate	Pca_4p04990	445.248	-2.59605	1.38023e-38	downregulated	No										P|2CYFP	NA|Cupin superfamily protein	1.76e-08	P|Cytoplasm		S=0.329			0.124358
RCC100	220 µM of Nitrate	Pca_4p05390	6916.4	-3.1864	6.8181e-122	downregulated	No	3|K02875	large subunit ribosomal protein L14e	2.1e-59	P|IPR014722;IPR002784;IPR008991;IPR039660;IPR041985	Ribosomal protein L2, domain 2;Ribosomal protein L14e domain;Translation protein SH3-like domain superfamily;Ribosomal protein L14;Ribosomal protein L14, KOW motif	9.3E-33;4.6E-30;7.82E-27;5.6E-47;1.79579E-25	P|PF01929	Ribosomal protein L14	4.6e-30	P|2D0WJ	NA|-	3.56e-12	P|Cytoplasm|Nucleus	Nuclear localization signal	S=0.482;0.439			0.124358
RCC100	220 µM of Nitrate	Pca_4p05520	888.312	-2.00095	9.01701e-38	downregulated	No												NA	P|Cell membrane	Signal peptide|Transmembrane domain	S=0.192	P|SP	CS pos: 23-24. TQG-VP. Pr: 0.6613	0.181344
RCC100	220 µM of Nitrate	Pca_4p05740	581.632	-2.34858	6.55045e-35	downregulated	No				P|IPR023214;IPR006439;IPR036412;IPR010237;IPR041492	HAD superfamily;HAD hydrolase, subfamily IA;HAD-like superfamily;Pyrimidine 5-nucleotidase;Haloacid dehalogenase-like hydrolase	5.6E-19;2.9E-8;1.09E-23;0.0;9.2E-8	P|PF13419	Haloacid dehalogenase-like hydrolase	9.2e-08	P|COG0480	MEFG|translation elongation factor activity	0	P|Mitochondrion	Mitochondrial transit peptide	S=0.161	P|mTP	CS pos: 26-27. RAL-SA. Pr: 0.4249	0.072644
RCC100	220 µM of Nitrate	Pca_4p06890	9831.63	-2.19255	1.30727e-29	downregulated	No										P|COG0667	NA|oxidoreductase activity	4.67e-78	P|Cytoplasm|Endoplasmic reticulum|Golgi apparatus		S=0.473;0.381;0.322			NA
RCC100	220 µM of Nitrate	Pca_4p07520	1661.56	-2.92224	1.03822e-46	downregulated	No				P|IPR002893	Zinc finger, MYND-type	1.5e-09	P|PF01753	MYND finger	1.5e-09	P|COG0436	ASP3|transferase activity, transferring nitrogenous groups	4.38e-192	P|Mitochondrion	Mitochondrial transit peptide	S=0.112	P|mTP	CS pos: 18-19. RTI-SS. Pr: 0.2359	NA
RCC100	220 µM of Nitrate	Pca_4p07560	3206.44	-2.31956	9.70618e-69	downregulated	No				P|IPR001433;IPR039261;IPR001709;IPR017938	Oxidoreductase FAD/NAD(P)-binding;Ferredoxin-NADP reductase (FNR), nucleotide-binding domain;Flavoprotein pyridine nucleotide cytochrome reductase;Riboflavin synthase-like beta-barrel	4.3E-16;2.4E-23;1.4E-5;8.75E-7	P|PF00175	Oxidoreductase NAD-binding domain	4.3e-16	P|KOG0498	NA|voltage-gated potassium channel activity	1.78e-224	P|Lysosome/Vacuole	Transmembrane domain	S=0.451			NA
RCC100	220 µM of Nitrate	Pca_4p07600	3452.93	-2.72501	4.18832e-117	downregulated	No												NA	P|Nucleus|Mitochondrion	Nuclear localization signal	S=0.451;0.349	4|SP	CS pos: 21-22. SGA-LL. Pr: 0.1550	0.465339
RCC100	220 µM of Nitrate	Pca_4p07790	1560.56	-2.28962	5.83211e-44	downregulated	No				P|IPR025638	Protein of unknown function DUF4336	2e-90	P|PF14234	Domain of unknown function (DUF4336)	2e-90	2|COG0149	NA|triosephosphate isomerase	4.64e-113	P|Extracellular		S=0.524			NA
RCC100	220 µM of Nitrate	Pca_4p07870	15806.4	-2.21888	1.72581e-43	downregulated	No	P|K03626	nascent polypeptide-associated complex subunit alpha	6.3e-75	P|IPR002715;IPR038187;IPR044034;IPR016641	Nascent polypeptide-associated complex NAC domain;NAC A/B domain superfamily;Nascent polypeptide-associated complex subunit alpha-like, UBA domain;Nascent polypeptide-associated complex subunit alpha	8.2E-19;4.1E-28;5.2E-12;3.9E-72	P|PF01849;PF19026	NAC domain;HYPK UBA domain	8.2E-19;5.2E-12	P|COG0474	ATP4A|sodium:potassium-exchanging ATPase activity	0	P|Cell membrane	Signal peptide|Transmembrane domain	S=0.482			NA
RCC100	220 µM of Nitrate	Pca_4p08620	14665.4	-2.32335	7.40738e-39	downregulated	No	P|K01527	nascent polypeptide-associated complex subunit beta	5.6e-73	P|IPR002715;IPR038187;IPR039370	Nascent polypeptide-associated complex NAC domain;NAC A/B domain superfamily;Transcription factor BTF3	17.478951;1.3E-27;9.8E-63	P|PF01849	NAC domain	1.2e-22	P|COG4830	RpS26|structural constituent of ribosome	7.04e-66	P|Nucleus	Nuclear localization signal	S=0.32			NA
RCC100	220 µM of Nitrate	Pca_4p09310	9601.08	-3.10777	7.27316e-49	downregulated	No	P|K13126	polyadenylate-binding protein	1.1e-202	P|IPR002004;IPR035979;IPR036053;IPR012677;IPR000504;IPR034364;IPR045305	Polyadenylate-binding protein/Hyperplastic disc protein;RNA-binding domain superfamily;PABC (PABP) domain;Nucleotide-binding alpha-beta plait domain superfamily;RNA recognition motif domain;PABP, RNA recognition motif 1;PABP, RNA recognition motif 2	21.15398;6.45E-30;4.45E-39;2.3E-21;15.647363;2.28061E-54;5.10926E-47	P|PF00076;PF00658	RNA recognition motif. (a.k.a. RRM, RBD, or RNP domain);Poly-adenylate binding protein, unique domain	7.4E-19;1.2E-28	P|KOG0594	CDKB|cyclin-dependent protein serine/threonine kinase activity	5.39e-196	P|Cytoplasm|Nucleus	Nuclear localization signal|Nuclear export signal	S=0.401;0.24			NA
RCC100	220 µM of Nitrate	Pca_4p09690	12870.4	-2.21059	4.65506e-06	downregulated	No	3|K00856-EC:2.7.1.20	adenosine kinase	2e-127	P|IPR002173;IPR001805;IPR029056;IPR011611	Carbohydrate/purine kinase, PfkB, conserved site;Adenosine kinase;Ribokinase-like;Carbohydrate kinase PfkB	-;5.4E-120;2.34E-64;1.3E-60	P|PF00294	pfkB family carbohydrate kinase	1.3e-60	P|KOG0324	NA|Lys63-specific deubiquitinase activity	1.84e-07	P|Extracellular	Signal peptide	S=0.235	P|SP	CS pos: 26-27. EFR-EG. Pr: 0.2086	0.127027
RCC100	220 µM of Nitrate	Pca_4p10340	65088.5	-4.02261	4.68789e-83	downregulated	No	1|K00958-EC:2.7.7.4	sulfate adenylyltransferase	1.6e-154	P|IPR015947;IPR002650;IPR014729;IPR025980;IPR024951	PUA-like superfamily;Sulphate adenylyltransferase;Rossmann-like alpha/beta/alpha sandwich fold;ATP-sulfurylase PUA-like domain;Sulphate adenylyltransferase catalytic domain	2.39E-40;7.09795E-139;4.3E-66;3.8E-37;5.9E-64	P|PF14306;PF01747	PUA-like domain;ATP-sulfurylase	3.8E-37;5.9E-64	2|2AUPK	NA|-	4.16e-166	P|Plastid		S=0.336	2|cTP	CS pos: 54-55. VNL-LD. Pr: 0.3026	NA
RCC100	220 µM of Nitrate	Pca_4p10400	2391.41	-2.30527	3.2141e-21	downregulated	No	3|K14793	ribosomal RNA-processing protein 9	1.3e-139	P|IPR001680;IPR020472;IPR019775;IPR036322;IPR015943	WD40 repeat;G-protein beta WD-40 repeat;WD40 repeat, conserved site;WD40-repeat-containing domain superfamily;WD40/YVTN repeat-like-containing domain superfamily	1.6E-4;4.1E-5;-;4.95E-49;3.2E-93				P|KOG2132	NA|tRNAPhe (7-(3-amino-3-carboxypropyl)wyosine37-C2)-hydroxylase activity	4.44e-41	P|Nucleus	Nuclear localization signal	S=0.13			NA
RCC100	220 µM of Nitrate	Pca_4p10700	7964.12	-2.45173	6.79268e-09	downregulated	No										4|COG2940	NA|uterine gland development	8.16e-39	P|Nucleus		S=0.658	4|cTP	CS pos: 68-69. LVA-GL. Pr: 0.5104	NA
RCC100	220 µM of Nitrate	Pca_4p10830	3977.95	-2.02327	4.47439e-36	downregulated	No	P|K01870-EC:6.1.1.5	isoleucyl-tRNA synthetase	0	P|IPR002300;IPR009008;IPR023585;IPR009080;IPR014729;IPR002301;IPR013155;IPR033708;IPR001412	Aminoacyl-tRNA synthetase, class Ia;Valyl/Leucyl/Isoleucyl-tRNA synthetase, editing domain;Isoleucine-tRNA ligase, type 1;Aminoacyl-tRNA synthetase, class Ia, anticodon-binding;Rossmann-like alpha/beta/alpha sandwich fold;Isoleucine-tRNA ligase;Methionyl/Valyl/Leucyl/Isoleucyl-tRNA synthetase, anticodon-binding;Isoleucyl tRNA synthetase type 1, anticodon-binding domain;Aminoacyl-tRNA synthetase, …	8.2E-183;3.8E-35;19.026855;2.06E-58;2.7E-42;2.9E-269;3.7E-29;8.95361E-51;-	P|PF00133;PF08264	tRNA synthetases class I (I, L, M and V);Anticodon-binding domain of tRNA ligase	8.2E-183;3.7E-29			NA	P|Plastid		S=0.435			NA
RCC100	220 µM of Nitrate	Pca_4p12030	10730.1	-2.01541	1.14768e-30	downregulated	No	4|K02943	large subunit ribosomal protein LP2	4e-23	4|IPR044076;IPR038716	Ribosomal protein P2;Ribosomal protein P1/P2, N-terminal domain	9.8E-18;3.7E-18	4|PF00428	60s Acidic ribosomal protein	1.2e-07	P|COG0290	NA|translation initiation factor activity	3.71e-44	P|Plastid		S=0.177	P|mTP	CS pos: 52-53. SRA-ST. Pr: 0.1961	NA
RCC100	220 µM of Nitrate	Pca_4p12360	633.58	-2.14203	5.31351e-34	downregulated	No				P|IPR016040;IPR006311;IPR036291	NAD(P)-binding domain;Twin-arginine translocation pathway, signal sequence;NAD(P)-binding domain superfamily	7.5E-24;7.635408;1.73E-28	P|PF13460	NAD(P)H-binding	7.5e-24	P|COG2163	RPL6|ribosomal large subunit assembly	2.43e-76	P|Cytoplasm	Nuclear localization signal	S=0.439	2|SP	CS pos: 23-24. VXT-DR. Pr: 0.4554	0.523823
RCC100	220 µM of Nitrate	Pca_4p12440	3294.25	-2.11026	3.41693e-33	downregulated	No	P|K01869-EC:6.1.1.4	leucyl-tRNA synthetase	0	P|IPR025709;IPR002302;IPR015413;IPR002300;IPR013155;IPR009008;IPR014729;IPR009080	Leucyl-tRNA synthetase, editing domain;Leucine-tRNA ligase;Methionyl/Leucyl tRNA synthetase;Aminoacyl-tRNA synthetase, class Ia;Methionyl/Valyl/Leucyl/Isoleucyl-tRNA synthetase, anticodon-binding;Valyl/Leucyl/Isoleucyl-tRNA synthetase, editing domain;Rossmann-like alpha/beta/alpha sandwich fold;Aminoacyl-tRNA synthetase, class Ia, anticodon-binding	1.2E-61;21.116207;3.2E-17;5.1E-14;2.8E-11;7.53E-49;4.2E-83;3.92E-25	P|PF13603;PF09334;PF00133;PF08264	Leucyl-tRNA synthetase, Domain 2;tRNA synthetases class I (M);tRNA synthetases class I (I, L, M and V);Anticodon-binding domain of tRNA ligase	1.2E-61;3.2E-17;5.1E-14;2.8E-11	P|COG0012	NA|GTP binding	8.47e-252	P|Cytoplasm	Nuclear localization signal	S=0.32			0.523823
RCC100	220 µM of Nitrate	Pca_4p12850	12054	-3.22916	1.40598e-102	downregulated	No	6|K02900	large subunit ribosomal protein L27Ae	3.2e-69				6|PF00828	Ribosomal proteins 50S-L15, 50S-L18e, 60S-L27A	2.5e-14	P|KOG1944	NA|Belongs to the peroxisomal membrane protein PXMP2 4 family	4.9e-08	P|Mitochondrion	Mitochondrial transit peptide	S=0.113	P|mTP	CS pos: 14-15. RRY-AA. Pr: 0.5576	0.280112
RCC100	220 µM of Nitrate	Pca_4p13430	8075.12	-2.13472	2.87323e-06	downregulated	No				P|IPR000719;IPR000961;IPR008271;IPR011009;IPR017441;IPR017892	Protein kinase domain;AGC-kinase, C-terminal;Serine/threonine-protein kinase, active site;Protein kinase-like domain superfamily;Protein kinase, ATP binding site;Protein kinase, C-terminal	5.9E-103;14.122709;-;1.2E-92;-;7.7E-6	P|PF00069;PF00433	Protein kinase domain;Protein kinase C terminal domain	1.1E-67;7.7E-6	P|COG0513	DDX3X|helicase activity	5.97e-261	P|Cytoplasm|Nucleus	Nuclear localization signal	S=0.345;0.383			0.280112
RCC100	220 µM of Nitrate	Pca_4p13530	1417.28	-2.49475	5.22793e-50	downregulated	No												NA	P|Cytoplasm	Nuclear localization signal	S=0.292			NA
RCC100	220 µM of Nitrate	Pca_4p14140	5862	-2.23668	3.66648e-29	downregulated	No	P|K03262	translation initiation factor 5	5.2e-105	P|IPR003307;IPR016189;IPR045196;IPR016024;IPR002735;IPR016190	W2 domain;Translation initiation factor IF2/IF5, N-terminal;Translation initiation factor IF2/IF5;Armadillo-type fold;Translation initiation factor IF2/IF5 domain;Translation initiation factor IF2/IF5, zinc-binding	21.914154;1.7E-21;3.7E-69;3.74E-16;1.1E-34;1.96E-6	P|PF02020;PF01873	eIF4-gamma/eIF5/eIF2-epsilon;Domain found in IF2B/IF5	2.2E-18;1.1E-34	P|KOG1101	NA|inhibition of cysteine-type endopeptidase activity involved in apoptotic process	1.72e-18	P|Cytoplasm	Nuclear localization signal	S=0.321			0.458068
RCC100	220 µM of Nitrate	Pca_4p14540	1311.71	-4.10584	1.57036e-80	downregulated	No	1|K09522	DnaJ homolog subfamily C member 2	6.3e-121	P|IPR036869;IPR001005;IPR001623;IPR009057;IPR044634	Chaperone J-domain superfamily;SANT/Myb domain;DnaJ domain;Homeobox-like domain superfamily;J-protein Zuotin/DnaJC2	1.96E-18;7.398506;5.39322E-13;3.36E-7;7.6E-108	P|PF00226;PF00249	DnaJ domain;Myb-like DNA-binding domain	7.8E-17;6.5E-6			NA	P|Extracellular	Nuclear localization signal	S=0.524			0.458068
RCC100	220 µM of Nitrate	Pca_4p14740	3051.36	-5.01661	4.05665e-120	downregulated	No				P|IPR001478;IPR036034;IPR001739;IPR016177	PDZ domain;PDZ superfamily;Methyl-CpG DNA binding;DNA-binding domain superfamily	9.2499;6.97E-5;10.287294;1.28E-5				P|KOG2240	BTF3L4|protein transport	2.19e-82	P|Cytoplasm|Nucleus	Nuclear localization signal|Nuclear export signal	S=0.365;0.387			0.458068
RCC100	220 µM of Nitrate	Pca_4p14900	17406.2	-2.40554	1.45359e-35	downregulated	No	3|K02896	large subunit ribosomal protein L24e	9.2e-38	P|IPR038630;IPR000988	Ribosomal protein L24e/L24 superfamily;Ribosomal protein L24e-related	3.5E-21;3.2E-21	P|PF01246	Ribosomal protein L24e	3.2e-21	P|COG0513	NA|helicase activity	3.79e-196	P|Plastid		S=0.258	P|mTP	CS pos: 34-35. TAF-KS. Pr: 0.2391	0.084064
RCC100	220 µM of Nitrate	Pca_4p15020	94537.5	-2.29157	2.04965e-50	downregulated	No				P|IPR001841;IPR013083;IPR027417;IPR038718;IPR000330;IPR014001	Zinc finger, RING-type;Zinc finger, RING/FYVE/PHD-type;P-loop containing nucleoside triphosphate hydrolase;SNF2-like, N-terminal domain superfamily;SNF2, N-terminal;Helicase superfamily 1/2, ATP-binding domain	1.2E-8;3.6E-12;2.09E-29;7.9E-32;3.2E-54;4.9E-8	P|PF13639;PF00176	Ring finger domain;SNF2-related domain	1.2E-8;3.2E-54	P|COG5184	NA|guanyl-nucleotide exchange factor activity	1.17e-66	P|Cytoplasm		S=0.401			NA
RCC100	220 µM of Nitrate	Pca_4p15130	40517.7	-2.06469	2.73461e-24	downregulated	No				4|IPR022796;IPR001344	Chlorophyll A-B binding protein;Chlorophyll A-B binding protein, plant and chromista	6.0E-36;4.1E-26	4|PF00504	Chlorophyll A-B binding protein	6e-36	4|COG2157	RPL20B|structural constituent of ribosome	5.97e-96	P|Extracellular		S=0.595			NA
RCC100	220 µM of Nitrate	Pca_4p15260	9366.91	-5.15454	1.60778e-124	downregulated	No	2|K10206-EC:2.6.1.83	LL-diaminopimelate aminotransferase	2.4e-182	P|IPR019942;IPR004838;IPR015424;IPR004839;IPR015422;IPR015421	LL-diaminopimelate aminotransferase/aminotransferase ALD1;Aminotransferases, class-I, pyridoxal-phosphate-binding site;Pyridoxal phosphate-dependent transferase;Aminotransferase, class I/classII;Pyridoxal phosphate-dependent transferase, small domain;Pyridoxal phosphate-dependent transferase, major domain	6.0E-171;-;7.56E-66;6.1E-28;2.7E-125;2.7E-125	P|PF00155	Aminotransferase class I and II	6.1e-28	P|COG2125	RPS6|structural constituent of ribosome	1.38e-126	P|Cytoplasm	Nuclear localization signal	S=0.465			NA
RCC100	220 µM of Nitrate	Pca_4p15400	12308.2	-2.77307	2.4412e-144	downregulated	No	3|K00344-EC:1.6.5.5	NADPH:quinone reductase	1.1e-97	P|IPR013154;IPR011032;IPR036291;IPR020843	Alcohol dehydrogenase-like, N-terminal;GroES-like superfamily;NAD(P)-binding domain superfamily;Polyketide synthase, enoylreductase domain	6.1E-9;3.91E-36;5.3E-26;6.1E-12	P|PF08240;PF13602	Alcohol dehydrogenase GroES-like domain;Zinc-binding dehydrogenase	6.1E-9;1.5E-16	P|COG0090	RPL8|structural constituent of ribosome	1.99e-154	P|Cytoplasm	Nuclear localization signal	S=0.439	4|cTP	CS pos: 95-96. TMA-RH. Pr: 0.2484	NA
RCC100	220 µM of Nitrate	Pca_4p15700	928.638	-2.60575	3.58169e-61	downregulated	No										P|COG0499	AHCYL1|adenosylhomocysteinase activity	0	P|Cytoplasm		S=0.432			0.536192
RCC100	220 µM of Nitrate	Pca_4p15940	3518.67	-3.45203	2.75971e-101	downregulated	No				1|IPR010721	Probable O-methyltransferase UstE-like	9.7e-40	P|PF06966	Protein of unknown function (DUF1295)	6e-28			NA	P|Cell membrane	Signal peptide|Transmembrane domain	S=0.2	2|SP	CS pos: 27-28. AQG-QL. Pr: 0.6613	NA
RCC100	220 µM of Nitrate	Pca_4p16370	16410	-2.47638	8.17919e-66	downregulated	No	P|K00010-EC:1.1.1.18 1.1.1.369	myo-inositol 2-dehydrogenase / D-chiro-inositol 1-dehydrogenase	5.3e-100	P|IPR030827;IPR036291;IPR004104;IPR000683	Inositol 2-dehydrogenase;NAD(P)-binding domain superfamily;Gfo/Idh/MocA-like oxidoreductase, C-terminal;Gfo/Idh/MocA-like oxidoreductase, N-terminal	8.1E-110;2.11E-47;3.0E-19;2.0E-25	P|PF02894;PF01408	Oxidoreductase family, C-terminal alpha/beta domain;Oxidoreductase family, NAD-binding Rossmann fold	3.0E-19;2.0E-25	1|COG5644	UTP14A|maturation of SSU-rRNA	3.25e-20	P|Nucleus	Nuclear localization signal	S=0.0659999999999999			0.549546
RCC100	220 µM of Nitrate	Pca_4p16460	1624.74	-2.05862	5.42361e-06	downregulated	No				P|IPR014001;IPR011545;IPR027417;IPR001650;IPR000629	Helicase superfamily 1/2, ATP-binding domain;DEAD/DEAH box helicase domain;P-loop containing nucleoside triphosphate hydrolase;Helicase, C-terminal;ATP-dependent RNA helicase DEAD-box, conserved site	25.152437;2.1E-37;1.44E-58;4.9E-24;-	P|PF00270;PF00271	DEAD/DEAH box helicase;Helicase conserved C-terminal domain	2.1E-37;4.9E-24	P|KOG0324	NA|Lys63-specific deubiquitinase activity	3.24e-82	P|Cytoplasm|Lysosome/Vacuole		S=0.306;0.391	6|mTP	CS pos: 72-73. RAW-AK. Pr: 0.2165	0.549546
RCC100	220 µM of Nitrate	Pca_4p16890	15857.3	-2.57673	1.50061e-49	downregulated	No				P|IPR022796;IPR001344	Chlorophyll A-B binding protein;Chlorophyll A-B binding protein, plant and chromista	3.4E-39;8.4E-27	P|PF00504	Chlorophyll A-B binding protein	3.4e-39	P|COG0588	NA|regulation of pentose-phosphate shunt	1.88e-156	P|Plastid		S=0.172	P|cTP	CS pos: 33-34. VRM-AW. Pr: 0.5929	NA
RCC100	220 µM of Nitrate	Pca_4p18000	8665.67	-2.21299	2.02705e-37	downregulated	No										P|COG5354	PRT1|Component of the eukaryotic translation initiation factor 3 (eIF-3) complex, which is involved in protein synthesis and, together with other initiation factors, stimulates binding of mRNA and methionyl-tRNAi to the 40S ribosome	0	P|Cytoplasm|Nucleus	Nuclear localization signal	S=0.493;0.383			NA
RCC100	220 µM of Nitrate	Pca_4p18120	6118.13	-2.15829	6.82392e-29	downregulated	No	3|K02891	large subunit ribosomal protein L22e	5.8e-54	P|IPR002671;IPR038526	Ribosomal protein L22e;Ribosomal protein L22e superfamily	2.5E-46;3.1E-44	P|PF01776	Ribosomal L22e protein family	3.8e-41	1|KOG3080	NA|ribosomal large subunit biogenesis	8.68e-61	P|Nucleus	Nuclear localization signal	S=0.133	1|cTP	CS pos: 54-55. LRA-LV. Pr: 0.3651	NA
RCC100	220 µM of Nitrate	Pca_4p18190	7311.28	-4.22467	1.33591e-74	downregulated	No				P|IPR012677;IPR000504;IPR035979	Nucleotide-binding alpha-beta plait domain superfamily;RNA recognition motif domain;RNA-binding domain superfamily	3.0E-20;13.771269;1.88E-16	P|PF00076	RNA recognition motif. (a.k.a. RRM, RBD, or RNP domain)	1.3e-15	P|COG0149	TPI3|triosephosphate isomerase	1.55e-125	P|Plastid		S=0.342	5|mTP	CS pos: 39-40. CAM-SS. Pr: 0.3170	NA
RCC100	220 µM of Nitrate	Pca_4p18460	1541.05	-4.8124	1.23927e-177	downregulated	No										P|KOG2132	NA|tRNAPhe (7-(3-amino-3-carboxypropyl)wyosine37-C2)-hydroxylase activity	1.47e-07	P|Plastid		S=0.327	1|mTP	CS pos: 27-28. LRG-AS. Pr: 0.4109	NA
RCC100	220 µM of Nitrate	Pca_4p18720	10828.2	-2.47157	6.57176e-55	downregulated	No										P|29BB7	NA|-	4.41e-114	P|Plastid		S=0.356	4|cTP	CS pos: 52-53. SVA-SS. Pr: 0.2002	NA
RCC100	220 µM of Nitrate	Pca_4p18770	1261.95	-2.0114	1.41492e-48	downregulated	No				P|IPR046357;IPR044183;IPR001179	Peptidyl-prolyl cis-trans isomerase domain superfamily;Photosynthetic NDH subunit of lumenal location 4/FKBP13-like;FKBP-type peptidyl-prolyl cis-trans isomerase domain	1.1E-22;1.3E-16;7.8E-12	P|PF00254	FKBP-type peptidyl-prolyl cis-trans isomerase	7.8e-12			NA	P|Cell membrane	Transmembrane domain	S=0.458			NA
RCC100	220 µM of Nitrate	Pca_4p18950	2913.58	-2.42743	5.19734e-16	downregulated	No				P|IPR043129;IPR013126	ATPase, nucleotide binding domain;Heat shock protein 70 family	7.77E-12;6.6E-27	P|PF00012	Hsp70 protein	6.6e-27	P|COG0191	FBA1|fructose-bisphosphate aldolase activity	1.39e-240	P|Plastid		S=0.201	P|cTP	CS pos: 57-58. LEA-AT. Pr: 0.3316	NA
RCC100	220 µM of Nitrate	Pca_4p19370	18473.3	-2.74294	1.18259e-96	downregulated	No	4|K02881	large subunit ribosomal protein L18	7.5e-33	4|IPR005484;IPR004389	Ribosomal protein L18;Ribosomal protein L18, bacterial-type	1.8E-28;6.6E-27	4|PF00861	Ribosomal L18 of archaea, bacteria, mitoch. and chloroplast	1.8e-28	P|COG1643	DHX15|helicase activity	0	P|Nucleus	Nuclear localization signal	S=0.106			NA
RCC100	220 µM of Nitrate	Pca_4p19810	1522.24	-3.81065	2.1171e-78	downregulated	No				P|IPR037151	Alpha-ketoglutarate-dependent dioxygenase AlkB-like superfamily	3.1e-06				P|28I0W	NA|-	4.82e-13	P|Extracellular	Signal peptide	S=0.389	P|mTP	CS pos: 54-55. RAY-TT. Pr: 0.4159	0.554299
RCC100	220 µM of Nitrate	Pca_4p20650	5109.35	-3.70464	1.99542e-63	downregulated	No	P|K02356	elongation factor P	9.8e-66	P|IPR012340;IPR008991;IPR014722;IPR001059;IPR015365;IPR011768;IPR013852;IPR013185;IPR020599	Nucleic acid-binding, OB-fold;Translation protein SH3-like domain superfamily;Ribosomal protein L2, domain 2;Translation elongation factor P/YeiP, central;Elongation factor P, C-terminal;Translation elongation factor P;Translation elongation factor P/YeiP, conserved site;Translation elongation factor, KOW-like;Translation elongation factor P/YeiP	5.57E-13;3.97E-14;1.5E-18;3.62316E-17;1.6E-22;36.664902;-;7.0E-18;4.4E-54	P|PF01132;PF08207;PF09285	Elongation factor P (EF-P) OB domain;Elongation factor P (EF-P) KOW-like domain;Elongation factor P, C-terminal	1.8E-13;7.0E-18;8.5E-20			NA	P|Extracellular|Plastid		S=0.329;0.313	1|luTP	CS pos luTP: 91-92. KVA-VL. Pr: 0.2296; CS pos cTP: 35-36. Pr: 0.0960	NA
RCC100	220 µM of Nitrate	Pca_4p20710	2236.83	-3.50924	1.58225e-51	downregulated	No	3|K14863	ribosome biogenesis protein	1.7e-73	P|IPR012972;IPR036322;IPR001680;IPR019775;IPR015943;IPR020472	NLE;WD40-repeat-containing domain superfamily;WD40 repeat;WD40 repeat, conserved site;WD40/YVTN repeat-like-containing domain superfamily;G-protein beta WD-40 repeat	4.4E-10;4.51E-35;12.0;-;5.7E-9;4.4E-5	P|PF08154;PF00400	NLE (NUC135) domain;WD domain, G-beta repeat	4.4E-10;2.3E-6			NA	P|Cytoplasm		S=0.526	1|cTP	CS pos: 60-61. IKC-SE. Pr: 0.4452	NA
RCC100	220 µM of Nitrate	Pca_4p21140	2300.44	-2.19146	4.28035e-60	downregulated	No										P|COG0088	RPS16|structural constituent of ribosome	3.8e-91	P|Cytoplasm|Nucleus		S=0.392;0.492			0.494589
RCC100	220 µM of Nitrate	Pca_4p21420	1117.38	-2.34811	6.95809e-45	downregulated	No				P|IPR020846;IPR036259;IPR005829;IPR011701	Major facilitator superfamily domain;MFS transporter superfamily;Sugar transporter, conserved site;Major facilitator superfamily	9.569702;1.27E-32;-;1.7E-15	P|PF07690	Major Facilitator Superfamily	1.7e-15	P|29R50	NA|Mpv17 / PMP22 family	6.59e-43	P|Mitochondrion	Mitochondrial transit peptide	S=0.178	2|luTP	CS pos luTP: 85-86. ALA-AL. Pr: 0.6476; CS pos cTP: 41-42. Pr: 0.2547	NA
RCC100	220 µM of Nitrate	Pca_4p23070	31583.6	-2.05699	4.1366e-62	downregulated	No	4|K02866	large subunit ribosomal protein L10e	4e-108	4|IPR016180;IPR001197;IPR036920	Ribosomal protein L10e/L16;Ribosomal protein L10e;Ribosomal protein L10e/L16 superfamily	6.9363E-32;5.9E-69;4.71E-66	4|PF00252	Ribosomal protein L16p/L10e	9.6e-33	P|KOG0252	NA|phosphate ion transport	5.51e-54	P|Plastid		S=0.462	P|mTP	CS pos: 33-34. YRA-AT. Pr: 0.3232	NA
RCC100	220 µM of Nitrate	Pca_4p23620	12483.8	-2.32145	1.36331e-45	downregulated	No	1|K01736-EC:4.2.3.5	chorismate synthase	3.1e-191	P|IPR000453;IPR020541;IPR035904	Chorismate synthase;Chorismate synthase, conserved site;Chorismate synthase AroC superfamily	1.3E-137;-;4.71E-136	P|PF01264	Chorismate synthase	1.3e-137			NA	P|Cytoplasm		S=0.345			NA
RCC100	220 µM of Nitrate	Pca_4p24100	31445	-3.42882	2.86607e-135	downregulated	No	3|K02876	large subunit ribosomal protein L15	2.1e-47	P|IPR030878;IPR021131;IPR005749;IPR036227	Ribosomal protein L15;Ribosomal protein L18e/L15P;Ribosomal protein L15, bacterial-type;Ribosomal L18e/L15P superfamily	17.59067;1.2E-26;1.0E-35;4.58E-35	P|PF00828	Ribosomal proteins 50S-L15, 50S-L18e, 60S-L27A	1.2e-26	P|2BTIX	NA|Fucoxanthin chlorophyll a c	1.73e-66	P|Plastid		S=0.328	P|mTP	CS pos: 31-32. ANS-LS. Pr: 0.1418	0.309534
RCC100	220 µM of Nitrate	Pca_4p24490	2794.58	-2.85624	3.02932e-70	downregulated	No				P|IPR027359;IPR005821	Voltage-dependent channel domain superfamily;Ion transport domain	4.4E-15;7.0E-17	P|PF00520	Ion transport protein	7e-17	P|COG1358	RPS12|structural constituent of ribosome	1.91e-75	P|Cytoplasm	Nuclear localization signal	S=0.377			0.27839
RCC100	220 µM of Nitrate	Pca_4p24630	4533.47	-2.33216	1.71273e-54	downregulated	No	6|K02978	small subunit ribosomal protein S27e	1.8e-23	6|IPR000592;IPR023407	Ribosomal protein S27;Ribosomal protein S27, zinc-binding domain superfamily	3.5E-23;1.9E-19				P|COG0227	PRPL28|structural constituent of ribosome	2.12e-50	P|Plastid		S=0.055	P|SP	CS pos: 23-24. SRS-AL. Pr: 0.2572	0.27839
RCC100	220 µM of Nitrate	Pca_4p24700	2717.24	-2.35702	6.30743e-88	downregulated	No				P|IPR038765;IPR001300;IPR022684	Papain-like cysteine peptidase superfamily;Peptidase C2, calpain, catalytic domain;Peptidase C2, calpain family	8.24E-68;1.5E-58;4.3E-14	P|PF00648	Calpain family cysteine protease	1.5e-58	P|KOG0332	NA|RNA helicase activity	6.62e-224	P|Cytoplasm	Nuclear localization signal	S=0.444			NA
RCC100	220 µM of Nitrate	Pca_4p25140	4635.42	-3.11009	3.47907e-148	downregulated	No	3|K00819-EC:2.6.1.13	ornithine--oxo-acid transaminase	1.5e-204	P|IPR005814;IPR015424;IPR015422;IPR015421;IPR010164	Aminotransferase class-III;Pyridoxal phosphate-dependent transferase;Pyridoxal phosphate-dependent transferase, small domain;Pyridoxal phosphate-dependent transferase, major domain;Ornithine aminotransferase	5.90786E-150;5.55E-118;1.4E-154;1.4E-154;1.8E-180	P|PF00202	Aminotransferase class-III	2.6e-115	P|COG0457	NA|Glycosyltransferase family 9 (heptosyltransferase)	9.76e-18	P|Extracellular	Signal peptide	S=0.124	P|SP	CS pos: 15-16. TAA-LE. Pr: 0.6566	NA
RCC100	220 µM of Nitrate	Pca_4p25170	3679.98	-3.13435	1.07245e-51	downregulated	No				P|IPR036081;IPR002848;IPR016069;IPR016068	Translin superfamily;Translin family;Translin, C-terminal;Translin, N-terminal	2.75E-26;2.4E-7;3.9E-20;8.4E-20	P|PF01997	Translin family	2.4e-07	P|KOG3644	NA|GABA-A receptor activity	2.53e-18	P|Cell membrane	Signal peptide|Transmembrane domain	S=0.356	1|SP	CS pos: 18-19. ATA-AN. Pr: 0.6104	0.466308
RCC100	220 µM of Nitrate	Pca_4p25320	32209.8	-3.51687	2.71668e-137	downregulated	No	1|K14753	guanine nucleotide-binding protein subunit beta-2-like 1 protein	3.1e-187	P|IPR045223;IPR001680;IPR036322;IPR020472;IPR019775;IPR015943	Receptor of activated protein kinase C 1 RACK1/Asc1;WD40 repeat;WD40-repeat-containing domain superfamily;G-protein beta WD-40 repeat;WD40 repeat, conserved site;WD40/YVTN repeat-like-containing domain superfamily	2.4E-158;9.138305;1.16E-71;2.4E-8;-;4.2E-130	P|PF00400	WD domain, G-beta repeat	3.8e-08			NA	P|Cytoplasm	Nuclear localization signal	S=0.339			0.466308
RCC100	220 µM of Nitrate	Pca_4p25440	4303.73	-3.47139	4.38195e-61	downregulated	No	P|K06213	magnesium transporter	2.8e-65	P|IPR046342;IPR006667;IPR000644;IPR036739	CBS domain superfamily;SLC41A/MgtE, integral membrane domain;CBS domain;SLC41A/MgtE divalent cation transporters, integral membrane domain superfamily	5.7E-12;3.4E-24;9.212673;5.7E-40	P|PF01769	Divalent cation transporter	3.4e-24	P|2ESA5	NA|Chlorophyll A-B binding protein	4.02e-47	P|Extracellular		S=0.391	P|mTP	CS pos: 26-27. RRT-AL. Pr: 0.3520	NA
RCC100	220 µM of Nitrate	Pca_4p25760	11082.5	-2.64513	1.03103e-33	downregulated	No	P|K02902	large subunit ribosomal protein L28	3.3e-21	P|IPR034704;IPR026569;IPR001383;IPR037147	L28p-like;Ribosomal protein L28/L24;Ribosomal protein L28;Ribosomal protein L28/L24 superfamily	1.12E-18;2.1E-15;9.4E-14;5.6E-22	P|PF00830	Ribosomal L28 family	2.1e-15	P|COG0525	NA|valyl-tRNA aminoacylation	0	P|Cytoplasm	Nuclear localization signal	S=0.315			0.277238
RCC100	220 µM of Nitrate	Pca_4p25790	6332.63	-2.09737	1.5817e-32	downregulated	No	P|K01663-EC:4.3.2.10;K02501-EC:4.3.2.10	imidazole glycerol-phosphate synthase;imidazole glycerol-phosphate synthase subunit HisH	8.6e-232;2.6e-74	P|IPR017926;IPR006062;IPR029062;IPR010139;IPR013785;IPR011060	Glutamine amidotransferase;Histidine biosynthesis protein;Class I glutamine amidotransferase-like;Imidazole glycerol phosphate synthase, subunit H;Aldolase-type TIM barrel;Ribulose-phosphate binding barrel	2.8E-19;3.0E-37;1.1E-65;9.92322E-92;7.0E-120;9.42E-50	P|PF00117;PF00977	Glutamine amidotransferase class-I;Histidine biosynthesis protein	2.8E-19;3.0E-37	P|COG0185	RPS15|ribosomal small subunit assembly	9.49e-98	P|Cytoplasm|Nucleus	Nuclear localization signal	S=0.507;0.418			NA
RCC100	220 µM of Nitrate	Pca_4p25810	19199.6	-3.29843	5.43112e-159	downregulated	No	3|K02893	large subunit ribosomal protein L23Ae	3.7e-77	P|IPR005633;IPR001014;IPR013025;IPR019985;IPR012678;IPR012677	Ribosomal protein L23/L25, N-terminal;Ribosomal protein L23/L25, conserved site;Ribosomal protein L25/L23;Ribosomal protein L23;Ribosomal protein L23/L15e core domain superfamily;Nucleotide-binding alpha-beta plait domain superfamily	7.3E-9;-;5.7E-15;4.6E-29;1.26E-26;3.3E-47	P|PF03939;PF00276	Ribosomal protein L23, N-terminal domain;Ribosomal protein L23	7.3E-9;5.7E-15			NA	P|Extracellular|Golgi apparatus	Signal peptide	S=0.136;0.336	P|SP	CS pos: 27-28. SIA-ED. Pr: 0.8535	NA
RCC100	220 µM of Nitrate	Pca_4p26120	2643.22	-2.11567	2.66251e-42	downregulated	No				P|IPR005320;IPR029062	Peptidase S51;Class I glutamine amidotransferase-like	2.9E-7;5.7E-16	P|PF03575	Peptidase family S51	2.9e-07	P|COG0778	NA|Nitroreductase family	2.14e-121	P|Endoplasmic reticulum	Transmembrane domain	S=0.355			0.064876
RCC100	220 µM of Nitrate	Pca_4p26800	14799.3	-2.99334	1.57001e-105	downregulated	No	4|K02894	large subunit ribosomal protein L23e	2.3e-83	4|IPR036853;IPR000218	Ribosomal protein L14 superfamily;Ribosomal protein L14P	3.6E-50;18.105833	4|PF00238	Ribosomal protein L14p/L23e	2.9e-34	1|KOG2127	SCD1|DENN domain and WD repeat-containing protein SCD1	7.24e-06	P|Cytoplasm	Nuclear localization signal	S=0.326			0.064876
[truncated: 1,871 more rows]

## Sheet: Table S5
Table S5 : Differentially expressed genes of P. calceolata RCC100 in response to different nitrogen source replacing nitrate. P. calceolata genes are differentially expressed if their log2FC > 2 or < -2 with adjusted pvalue < 0.01).
[truncated: 1,341 more rows]

[truncated: 1 more sheets: Table S6]
